# Supplementary material for: [Benz­yl(2-pyridyl­methyl­idene)amine]­dichloridomercury(II)
Source: Acta Crystallogr Sect E Struct Rep Online. 2010 Sep 11;66(Pt 10):m1251. doi: 10.1107/S1600536810035889 (PMC2983418; doi:10.1107/S1600536810035889)
Supplement: Supplementary file 2 [file e-66-m1251-Isup2.hkl]

#
# h,k,l, Fc-squared, Fo-squared, sigma(Fo-squared) and status flag
#
data_I
_shelx_title ' HgBenzCl2 in P2(1)/c'
_shelx_refln_list_code          4
_shelx_F_calc_maximum      303.83
_exptl_crystal_F_000       872.00
_reflns_d_resolution_high  0.7497
 
loop_
 _symmetry_equiv_pos_as_xyz
 'x, y, z'
 '-x, y+1/2, -z+1/2'
 '-x, -y, -z'
 'x, -y-1/2, z-1/2'
 
_cell_length_a     8.2736
_cell_length_b    11.8828
_cell_length_c    14.1191
_cell_angle_alpha  90.000
_cell_angle_beta   94.343
_cell_angle_gamma  90.000
 
_shelx_F_squared_multiplier     1.000
 
loop_
 _refln_index_h
 _refln_index_k
 _refln_index_l
 _refln_F_squared_calc
 _refln_F_squared_meas
 _refln_F_squared_sigma
 _refln_observed_status
   1   0   0    32611.56    31837.69    713.90 o
   2   0   0    24674.37    25106.30    449.20 o
   3   0   0    61157.20    60325.27    769.98 o
   4   0   0    29615.37    28673.61    380.08 o
   5   0   0     2695.55     2805.82     50.39 o
   6   0   0     8868.18     8893.66    122.49 o
   7   0   0     5609.96     5575.01    107.16 o
   8   0   0      169.89      176.87     32.22 o
   9   0   0     2651.35     2805.40    102.44 o
  10   0   0      160.65      126.24     44.00 o
  11   0   0      365.16      393.98     71.69 o
   1   1   0    40388.82    39347.96    611.96 o
   2   1   0    23268.88    22814.86    209.06 o
   3   1   0      930.45      845.64     15.59 o
   4   1   0    18234.51    18508.35    165.24 o
   5   1   0    16832.32    16892.87    155.38 o
   6   1   0       63.03       79.85     10.12 o
   7   1   0     2862.20     2912.04     46.05 o
   8   1   0     4158.43     4111.02     65.50 o
   9   1   0       61.96       70.57     21.69 o
  10   1   0      457.74      529.71     40.16 o
   0   2   0     1126.63     1072.84     38.86 o
   1   2   0      527.29      622.41     14.24 o
   2   2   0     3279.21     3513.18     44.69 o
   3   2   0      138.60      198.89     15.91 o
   4   2   0      944.48      930.40     22.99 o
   5   2   0      665.88      682.91     18.14 o
   6   2   0       33.23       31.07     11.82 o
   7   2   0        0.69        8.91     12.52 o
   8   2   0       23.16       10.68     18.59 o
   9   2   0       16.51        9.15     21.06 o
  10   2   0        4.03      -22.32     22.32 o
   1   3   0     5842.59     6135.59     68.25 o
   2   3   0    25022.77    25572.03    202.91 o
   3   3   0     1639.16     1768.01     30.29 o
   4   3   0     2982.13     2842.44     42.98 o
   5   3   0     7536.62     7358.58    103.80 o
   6   3   0      295.83      297.33     17.76 o
   7   3   0     3002.32     2922.09     55.49 o
   8   3   0     1659.47     1720.81     56.74 o
   9   3   0       41.80       96.39     25.39 o
  10   3   0      244.48      224.04     49.24 o
   0   4   0    68713.79    68288.40   1054.56 o
   1   4   0    17422.41    17898.05    207.88 o
   2   4   0     6074.99     6129.17     72.45 o
   3   4   0    40689.88    40666.08    320.22 o
   4   4   0     4893.29     4760.28     64.22 o
   5   4   0     1742.60     1709.16     47.33 o
   6   4   0     7284.74     7178.82     96.23 o
   7   4   0     2520.29     2448.32     51.39 o
   8   4   0      498.64      459.14     33.38 o
   9   4   0     1535.74     1514.14     84.78 o
  10   4   0      506.91      520.45     55.41 o
   1   5   0     9120.41     9434.76    105.80 o
   2   5   0     8551.43     8878.36     90.91 o
   3   5   0      197.27      167.77     11.05 o
   4   5   0    22191.33    22146.14    234.86 o
   5   5   0     7975.63     8039.11    100.94 o
   6   5   0      970.65      875.94     29.21 o
   7   5   0     4843.45     4763.98     75.56 o
   8   5   0     2895.04     2823.04     65.11 o
   9   5   0       15.10        3.73     21.71 o
  10   5   0      396.91      417.51     64.22 o
   0   6   0     2798.39     3101.25     72.28 o
   1   6   0     1812.51     2078.36     35.54 o
   2   6   0      130.83      135.77     11.08 o
   3   6   0      783.71      868.32     24.30 o
   4   6   0      559.40      565.50     42.59 o
   5   6   0      446.86      478.91     32.11 o
   6   6   0     1305.85     1224.21     31.43 o
   7   6   0       36.35       32.08     17.14 o
   8   6   0      183.46      192.22     27.18 o
   9   6   0      126.93       82.49     21.65 o
  10   6   0        5.67      -26.03     26.03 o
   1   7   0      236.32      218.64     12.57 o
   2   7   0     5355.10     5520.88     65.78 o
   3   7   0        4.81       -1.74     11.47 o
   4   7   0     1373.49     1256.20     39.28 o
   5   7   0     2104.81     2129.42     69.81 o
   6   7   0       17.23       20.35     21.91 o
   7   7   0      322.69      351.75     36.10 o
   8   7   0      186.36      161.77     33.38 o
   9   7   0       23.50       32.37     31.58 o
   0   8   0     9184.93     9277.52    146.41 o
   1   8   0     5747.27     5958.76     72.61 o
   2   8   0     3157.86     3137.69     46.06 o
   3   8   0    12449.59    12471.92    193.67 o
   4   8   0     1917.87     2138.69     60.50 o
   5   8   0       35.68       79.09     26.11 o
   6   8   0     4075.45     4105.96    219.37 o
   7   8   0      697.52      966.70     52.61 o
   8   8   0      313.30      223.39     31.09 o
   9   8   0      390.32      413.95     38.86 o
   1   9   0     5546.29     5751.82     68.79 o
   2   9   0     5208.69     5521.42     70.89 o
   3   9   0      424.92      363.58     29.49 o
   4   9   0     3520.31     3254.11     79.43 o
   5   9   0     2756.00     2712.62    238.54 o
   6   9   0       25.85       30.62     31.95 o
   7   9   0     2061.03     1850.13     72.24 o
   8   9   0      687.89      689.33     52.13 o
   9   9   0        3.20      -19.89     32.40 o
   0  10   0      832.66      866.98     59.25 o
   1  10   0     1181.04     1155.90     31.79 o
   2  10   0      329.16      337.72     18.27 o
   3  10   0      868.31      888.51     45.57 o
   4  10   0      107.72      134.45     34.23 o
   5  10   0        7.10       13.91     36.65 o
   6  10   0      202.77      131.36     32.58 o
   7  10   0        7.76        5.82     28.98 o
   8  10   0       49.21       20.66     33.44 o
   1  11   0      899.65      915.23     28.12 o
   2  11   0       61.36       75.31     18.32 o
   3  11   0      256.71      262.32     33.53 o
   4  11   0      169.51      178.70     47.66 o
   5  11   0      595.25      586.36     45.90 o
   6  11   0        6.55       -3.54     27.63 o
   7  11   0        1.51       11.04     31.90 o
   0  12   0     2419.26     2593.34     63.58 o
   1  12   0      201.20      259.84     19.79 o
   2  12   0      306.67      280.14     43.13 o
   3  12   0     1056.37     1152.87    104.73 o
   4  12   0      823.22      902.00     65.01 o
   5  12   0       22.29       -8.35     28.92 o
   6  12   0      350.31      363.94     46.05 o
   7  12   0      178.40      185.63     67.40 o
   1  13   0      516.38      498.69     34.73 o
   2  13   0      628.37      588.73     44.64 o
   3  13   0        0.61      -26.32     26.32 o
   4  13   0      550.36      461.16     69.07 o
   5  13   0      301.77      331.29     44.24 o
   6  13   0        0.08       40.25     60.72 o
   0  14   0      421.08      379.40     33.60 o
   1  14   0       81.07       87.61     35.27 o
   2  14   0      125.52       49.57     37.75 o
   3  14   0      224.36      209.17     39.89 o
   4  14   0       97.96      106.54     37.00 o
   5  14   0       36.40        3.82     55.95 o
   1  15   0        1.80       39.30     28.10 o
   2  15   0       36.72        9.88     32.14 o
   3  15   0        1.50      -20.35     31.74 o
 -11   1   1        6.42       -3.87     33.94 o
 -10   1   1      470.22      469.87     37.89 o
  -9   1   1      988.67      984.08     38.92 o
  -8   1   1      203.37      182.08     21.75 o
  -7   1   1     3747.40     3676.95     52.25 o
  -6   1   1     2803.70     2907.90     38.80 o
  -5   1   1        1.11        5.00      7.05 o
  -4   1   1    18070.97    17789.67    147.89 o
  -3   1   1    14206.02    14547.30    129.16 o
  -2   1   1     5149.76     5498.84     62.09 o
  -1   1   1    33080.00    31623.46    404.61 o
   0   1   1    31690.47    30623.79    483.06 o
   1   1   1      387.27      378.90      9.94 o
   2   1   1     2155.95     2056.30     36.78 o
   3   1   1    23240.17    22379.84    193.78 o
   4   1   1     1936.99     1773.02     28.98 o
   5   1   1     5224.96     5322.67     55.45 o
   6   1   1     5681.83     5697.02     61.03 o
   7   1   1       56.29       24.92     12.56 o
   8   1   1     1231.77     1205.96     37.26 o
   9   1   1     1449.25     1474.71     56.79 o
  10   1   1        4.84       11.08     26.87 o
 -10   2   1      166.29      208.43     36.70 o
  -9   2   1     1559.66     1481.40     46.70 o
  -8   2   1     6837.73     7050.36    102.89 o
  -7   2   1     2252.30     2236.22     44.00 o
  -6   2   1     2008.84     1928.46     33.98 o
  -5   2   1    17767.55    17280.12    158.35 o
  -4   2   1    23520.85    24038.51    210.13 o
  -3   2   1     6627.51     6538.56     67.58 o
  -2   2   1    78955.01    75203.07    735.74 o
  -1   2   1    18328.01    18934.00    213.17 o
   0   2   1    16767.83    17294.59    258.85 o
   1   2   1    80165.13    74628.59    753.19 o
   2   2   1     1764.64     2179.13     31.63 o
   3   2   1    12068.59    12292.91    122.32 o
   4   2   1    40009.12    39869.12    317.60 o
   5   2   1    10085.59    10058.33     91.74 o
   6   2   1     3564.63     3534.95     65.01 o
   7   2   1    10670.27    10862.08    115.23 o
   8   2   1     3695.46     3779.95     96.27 o
   9   2   1      630.96      572.64     40.06 o
  10   2   1     1536.45     1645.14     54.38 o
 -10   3   1      281.80      250.90     36.65 o
  -9   3   1      830.69      814.82     45.49 o
  -8   3   1        1.31       10.01     17.02 o
  -7   3   1     3295.26     3309.88     55.23 o
  -6   3   1     2987.94     2990.92     48.35 o
  -5   3   1      356.90      378.02     14.14 o
  -4   3   1    40233.49    40063.28    368.40 o
  -3   3   1    12105.19    12049.20    118.25 o
  -2   3   1     8259.04     8891.75     79.86 o
  -1   3   1    29791.91    30857.42    344.69 o
   0   3   1    77066.41    74045.28    811.06 o
   1   3   1      504.82      553.55     12.56 o
   2   3   1    40848.27    41738.69    309.01 o
   3   3   1    30211.62    30943.58    315.13 o
   4   3   1     1052.36     1021.27     32.62 o
   5   3   1     9420.07     9490.00    105.77 o
   6   3   1     4207.47     4228.10     61.23 o
   7   3   1        2.87       14.02     14.39 o
   8   3   1      792.91      850.81     30.34 o
   9   3   1      868.18      833.05     40.75 o
  10   3   1        8.22        7.46     26.29 o
 -10   4   1       40.33       26.58     29.08 o
  -9   4   1        0.22      -23.50     23.50 o
  -8   4   1      302.26      269.72     37.64 o
  -7   4   1        4.14      -14.86     14.86 o
  -6   4   1      115.13      140.04     15.90 o
  -5   4   1      725.09      768.15     29.20 o
  -4   4   1     1212.75     1343.18     22.66 o
  -3   4   1     5348.02     5934.16     58.93 o
  -2   4   1     2386.37     2581.54     63.69 o
  -1   4   1     1416.27     1557.41     30.93 o
   0   4   1      687.97      794.32     19.70 o
   1   4   1     2701.57     3139.03     44.64 o
   2   4   1       16.95       17.41      5.00 o
   3   4   1      864.33     1003.29     18.89 o
   4   4   1     5860.34     6200.96     79.42 o
   5   4   1      318.44      305.85     21.45 o
   6   4   1      372.56      390.10     22.69 o
   7   4   1       10.41       28.25     16.23 o
   8   4   1       69.76       74.24     17.88 o
   9   4   1        1.65      -11.96     22.98 o
  10   4   1       34.93        3.11     29.97 o
 -10   5   1      367.86      414.13     48.58 o
  -9   5   1       58.87       32.62     22.91 o
  -8   5   1       27.99       34.71     20.71 o
  -7   5   1     2012.04     2012.68     51.31 o
  -6   5   1     3603.46     3582.53     65.38 o
  -5   5   1      667.36      672.78     23.12 o
  -4   5   1     8019.06     8097.50     92.66 o
  -3   5   1     5168.27     5042.99    113.07 o
  -2   5   1      361.88      431.36     14.76 o
  -1   5   1    12879.89    12557.95    135.06 o
   0   5   1     4684.13     4572.86     58.29 o
   1   5   1     5265.36     5630.28     63.50 o
   2   5   1     4758.67     4615.80     80.32 o
   3   5   1    12286.25    12259.83    136.87 o
   4   5   1      177.01      173.03     12.81 o
   5   5   1      343.00      353.31     17.98 o
   6   5   1     3137.51     3132.81     64.23 o
   7   5   1       24.17       31.35     15.62 o
   8   5   1      426.62      464.99     25.77 o
   9   5   1      304.01      385.68     36.16 o
  10   5   1       76.07       45.19     31.45 o
 -10   6   1      110.58       48.21     28.72 o
  -9   6   1      789.89      772.86     37.90 o
  -8   6   1     1747.25     1839.37     51.05 o
  -7   6   1     1921.64     1805.20     46.72 o
  -6   6   1     2174.19     2188.83     46.55 o
  -5   6   1    12062.08    11738.93    137.26 o
  -4   6   1     2521.52     2522.17     52.59 o
  -3   6   1     1155.57     1229.50     48.84 o
  -2   6   1    24577.07    24707.78    232.95 o
  -1   6   1     3715.46     3828.32     52.73 o
   0   6   1     5001.64     5266.32     73.72 o
   1   6   1    22342.87    23182.17    221.36 o
   2   6   1    10145.95    10685.71    130.19 o
   3   6   1     6805.01     6764.04     84.97 o
   4   6   1    14834.29    14541.58    217.88 o
   5   6   1     2498.59     2580.06     57.23 o
   6   6   1      403.60      337.20     28.91 o
   7   6   1     5380.29     5287.54     76.18 o
   8   6   1     1488.49     1456.21     42.70 o
   9   6   1       63.50       16.41     19.98 o
  10   6   1      489.57      459.46     52.86 o
  -9   7   1      408.27      321.82     41.21 o
  -8   7   1      149.30      107.04     21.70 o
  -7   7   1     2123.36     2137.42     51.10 o
  -6   7   1     2729.53     2601.13     86.74 o
  -5   7   1      319.91      438.55     87.26 o
  -4   7   1     5227.42     5277.04     99.31 o
  -3   7   1    14301.63    14366.59    180.69 o
  -2   7   1        1.39       28.44     18.58 o
  -1   7   1    17060.58    17709.64    190.95 o
   0   7   1    15993.54    16786.78    182.84 o
   1   7   1     3000.86     3234.60     46.42 o
   2   7   1    10021.88    10553.29    147.96 o
   3   7   1    13441.05    13681.82    140.30 o
   4   7   1      108.65      113.10     19.39 o
   5   7   1     2268.02     2113.54     53.12 o
   6   7   1     2544.90     2551.51     55.93 o
   7   7   1        1.12        0.53     21.32 o
   8   7   1      793.35      707.42     40.56 o
   9   7   1      265.83      288.93     34.20 o
  -9   8   1       20.22       19.33     36.79 o
  -8   8   1      651.26      529.80     55.52 o
  -7   8   1      382.13      332.09     45.34 o
  -6   8   1       96.22       65.53     30.90 o
  -5   8   1      264.89      254.38     37.02 o
  -4   8   1      546.38      468.66     31.04 o
  -3   8   1      377.60      343.72     20.91 o
  -2   8   1     1162.92     1212.87     27.67 o
  -1   8   1      498.92      579.11     45.71 o
   0   8   1      175.66      194.05     29.88 o
   1   8   1       49.29      108.41     16.83 o
   2   8   1      147.37      141.78     11.60 o
   3   8   1     1488.83     1442.31     43.71 o
   4   8   1      833.58      777.32     34.07 o
   5   8   1       12.44       17.04     15.98 o
   6   8   1      283.91      276.18     31.68 o
   7   8   1      553.00      526.59     36.26 o
   8   8   1        5.58       14.09     25.10 o
   9   8   1       70.28       39.53     29.41 o
  -9   9   1       23.43       45.29     35.69 o
  -8   9   1       12.96      -13.54     37.80 o
  -7   9   1      346.32      382.96     49.55 o
  -6   9   1      125.18      154.75     37.07 o
  -5   9   1        1.39       -8.42     27.24 o
  -4   9   1      953.67     1102.10     59.32 o
  -3   9   1      338.32      347.41     28.53 o
  -2   9   1       86.24      119.23     16.53 o
  -1   9   1      848.17      933.69     30.03 o
   0   9   1     2307.43     2420.86     47.11 o
   1   9   1      351.22      402.04     24.75 o
   2   9   1     1697.58     1721.09     41.92 o
   3   9   1     2883.52     2873.35     63.87 o
   4   9   1      353.36      328.98     28.19 o
   5   9   1      325.95      350.02     29.58 o
   6   9   1      882.50      883.19     51.14 o
   7   9   1       71.50       78.19     26.57 o
   8   9   1       33.30       -4.73     24.97 o
  -8  10   1      598.14      695.61     54.36 o
  -7  10   1      144.48      108.24     41.57 o
  -6  10   1      338.78      400.28     48.70 o
  -5  10   1     1593.88     1559.04     75.45 o
  -4  10   1      437.04      448.98     46.76 o
  -3  10   1       67.42      102.32     30.41 o
  -2  10   1     3515.13     3534.92     54.67 o
  -1  10   1     1183.11     1104.73     33.98 o
   0  10   1     1900.56     1914.17     40.17 o
   1  10   1     5253.97     5303.74     67.73 o
   2  10   1     1968.16     2010.46     41.39 o
   3  10   1      296.02      253.73     28.34 o
   4  10   1     2966.60     2880.22     77.31 o
   5  10   1     1258.90     1255.14     57.26 o
   6  10   1      106.50       87.18     30.43 o
   7  10   1     1047.75     1021.66     57.65 o
   8  10   1      493.69      541.48     49.85 o
  -7  11   1      311.47      279.70     42.72 o
  -6  11   1      820.67      700.99     61.89 o
  -5  11   1       22.40       70.28     37.35 o
  -4  11   1     1549.66     1758.04     81.34 o
  -3  11   1     2111.29     2090.55     84.91 o
  -2  11   1        0.61       29.53     36.87 o
  -1  11   1     4015.50     4225.71     66.47 o
   0  11   1     3525.92     3712.97     56.47 o
   1  11   1       60.81       87.85     15.53 o
   2  11   1     2038.84     1982.27     48.96 o
   3  11   1     2418.80     2430.69     75.64 o
   4  11   1      120.85      163.39     31.66 o
   5  11   1      563.61      485.15     53.28 o
   6  11   1      752.65      786.98     53.82 o
   7  11   1       10.89       45.03     32.47 o
  -7  12   1      118.53      120.57     65.84 o
  -6  12   1       14.39       28.49     30.95 o
  -5  12   1      292.23      247.42     39.20 o
  -4  12   1      299.78      264.98     37.87 o
  -3  12   1       22.70        8.08     32.41 o
  -2  12   1      373.20      323.09     34.66 o
  -1  12   1       19.65        8.67     12.21 o
   0  12   1      137.96      154.69     17.95 o
   1  12   1      568.31      569.52     35.36 o
   2  12   1      218.62      206.35     24.02 o
   3  12   1      669.05      561.28     44.02 o
   4  12   1      196.34      186.10     33.93 o
   5  12   1       45.25       60.20     31.21 o
   6  12   1       91.24       45.79     40.12 o
   7  12   1      287.21      251.82     72.69 o
  -6  13   1        2.70      -42.50     56.73 o
  -5  13   1       21.61      -19.19     29.80 o
  -4  13   1      128.09      168.02     36.56 o
  -3  13   1       24.71       46.16     29.28 o
  -2  13   1        1.31      -20.39     25.67 o
  -1  13   1        4.62       54.15     27.87 o
   0  13   1      193.73      285.44     20.82 o
   1  13   1       38.50       23.32     20.52 o
   2  13   1       34.16       16.06     28.95 o
   3  13   1       44.69      108.16     32.98 o
   4  13   1       19.99        6.09     29.45 o
   5  13   1       57.88       70.52     34.61 o
   6  13   1       18.42       -0.61     58.29 o
  -5  14   1      281.40      320.78     76.16 o
  -4  14   1      175.26      131.25     38.36 o
  -3  14   1      156.20      151.13     36.92 o
  -2  14   1      293.10      283.20     53.40 o
  -1  14   1      229.15      230.00     34.31 o
   0  14   1       20.97       16.28     23.29 o
   1  14   1      926.32      965.93     47.55 o
   2  14   1       95.18      104.67     33.66 o
   3  14   1       25.01      -24.28     37.46 o
   4  14   1      238.32      280.37     43.97 o
   5  14   1       98.59      202.37     67.83 o
  -3  15   1      222.72      153.76     39.87 o
  -2  15   1        8.76       25.44     33.21 o
  -1  15   1      129.54       99.09     29.26 o
   0  15   1      492.42      446.18     52.64 o
   1  15   1       35.63       64.30     33.72 o
   2  15   1       66.45       49.47     37.92 o
   3  15   1      251.54      294.68     44.38 o
 -11   0   2      158.98      172.10     70.09 o
 -10   0   2      968.71     1023.56    126.25 o
  -9   0   2      718.94      894.07     59.59 o
  -8   0   2     1156.75     1117.83     60.54 o
  -7   0   2     3836.26     3826.82     69.16 o
  -6   0   2     2033.28     2177.38     45.99 o
  -5   0   2     3135.24     2968.90     51.47 o
  -4   0   2    56810.27    56469.79    624.82 o
  -3   0   2    16033.48    16100.30    186.40 o
  -2   0   2    42568.48    42201.86    661.05 o
  -1   0   2    84412.20    73364.96   1148.03 o
   0   0   2     9047.22     9956.23    234.99 o
   1   0   2    21144.82    20859.75    330.47 o
   2   0   2    64933.80    60836.29    671.09 o
   3   0   2    20583.01    20224.75    234.04 o
   4   0   2      398.81      409.09     17.07 o
   5   0   2    25719.89    25982.37    304.32 o
   6   0   2     4803.77     4893.07     77.48 o
   7   0   2     1156.28     1192.40     65.49 o
   8   0   2     4259.97     4154.70     97.17 o
   9   0   2     1054.08     1129.82     53.84 o
  10   0   2      309.01      278.12     49.75 o
 -11   1   2      296.00      203.94     50.58 o
 -10   1   2       31.63       33.81     31.20 o
  -9   1   2      835.67      827.45     58.95 o
  -8   1   2     3555.84     3628.49     66.87 o
  -7   1   2        0.34      -10.64     11.35 o
  -6   1   2     2396.19     2339.51     33.73 o
  -5   1   2     7748.69     7828.47     74.45 o
  -4   1   2     1759.49     1885.55     25.13 o
  -3   1   2    17668.87    17486.32    153.26 o
  -2   1   2      538.17      609.41     22.90 o
  -1   1   2      107.18      122.10      6.63 o
   0   1   2    24147.36    24134.23    310.98 o
   1   1   2    35739.33    34558.63    383.66 o
   2   1   2     4818.49     5314.38     58.71 o
   3   1   2    19035.57    19547.35    172.06 o
   4   1   2    25126.91    25157.29    205.90 o
   5   1   2      428.47      475.93     24.05 o
   6   1   2     7671.69     7646.33     84.69 o
   7   1   2     4975.05     4967.87     80.73 o
   8   1   2      555.24      547.17     27.98 o
   9   1   2      379.12      384.33     27.24 o
  10   1   2      820.15      835.90     41.86 o
 -10   2   2       15.16       38.97     44.92 o
  -9   2   2      199.09      170.81     27.26 o
  -8   2   2        0.26       -9.97     15.37 o
  -7   2   2      189.43      212.53     19.12 o
  -6   2   2      158.27      166.59     12.54 o
  -5   2   2      125.33      132.16      9.64 o
  -4   2   2      836.77      925.09     32.58 o
  -3   2   2       10.42        8.44      6.00 o
  -2   2   2     1837.86     1943.20     32.41 o
  -1   2   2     2548.87     2498.40     31.77 o
   0   2   2     8786.07     9535.87    110.97 o
   1   2   2     3491.76     3719.44     64.80 o
   2   2   2      522.98      633.12     13.85 o
   3   2   2      300.37      323.82     10.01 o
   4   2   2       79.37       79.74      8.03 o
   5   2   2      361.77      356.29     14.36 o
   6   2   2      182.60      172.47     14.64 o
   7   2   2      151.22      176.44     16.64 o
   8   2   2        2.35       26.91     19.03 o
   9   2   2      147.65      125.22     25.18 o
  10   2   2        7.97       22.26     25.24 o
 -10   3   2       20.84       -5.18     34.20 o
  -9   3   2      909.41      865.92     55.77 o
  -8   3   2     1312.30     1318.10     45.22 o
  -7   3   2       15.32       17.92     14.06 o
  -6   3   2     3822.41     3686.48     54.69 o
  -5   3   2     4089.37     4093.41     45.33 o
  -4   3   2       96.43      136.36     10.83 o
  -3   3   2     9253.93     9273.48    104.01 o
  -2   3   2     8541.94     8529.67     83.91 o
  -1   3   2       22.16       67.24     31.82 o
   0   3   2    14054.93    13969.55    163.75 o
   1   3   2    13071.96    13130.51    117.27 o
   2   3   2     2180.59     2262.89     32.66 o
   3   3   2    11918.57    11774.88    110.63 o
   4   3   2    13420.90    13381.05    127.32 o
   5   3   2      471.99      469.06     17.79 o
   6   3   2     1495.43     1445.73     31.97 o
   7   3   2     4805.31     4918.15     66.44 o
   8   3   2       92.77       93.27     23.79 o
   9   3   2      117.30      148.24     27.98 o
  10   3   2      374.08      476.68     38.83 o
 -10   4   2      628.03      540.50     43.39 o
  -9   4   2      274.79      255.83     32.89 o
  -8   4   2      846.63      802.24     36.08 o
  -7   4   2     6515.06     6366.63    101.72 o
  -6   4   2     3471.73     3442.58     58.36 o
  -5   4   2     7598.33     7403.15     77.88 o
  -4   4   2    33046.06    33114.43    285.69 o
  -3   4   2    18836.96    19514.47    185.88 o
  -2   4   2     5656.13     5548.75     88.65 o
  -1   4   2    80670.86    78570.73    996.78 o
   0   4   2    25692.83    25865.38    340.13 o
   1   4   2     1042.57     1042.14     18.46 o
   2   4   2    37824.29    38477.09    371.32 o
   3   4   2    16685.18    16652.13    139.37 o
   4   4   2      203.92      201.22     10.92 o
   5   4   2    10415.78    10278.60    114.26 o
   6   4   2     3296.77     3256.60     52.79 o
   7   4   2      716.85      685.42     26.98 o
   8   4   2     2954.64     2893.44     55.37 o
   9   4   2      647.23      715.92     54.44 o
  10   4   2      238.22      166.79     36.95 o
 -10   5   2        0.14        4.38     28.61 o
  -9   5   2      888.23      888.24     43.05 o
  -8   5   2     2297.00     2288.00     58.52 o
  -7   5   2      272.85      239.73     23.20 o
  -6   5   2     7046.18     6811.52    103.53 o
  -5   5   2     9361.08     9506.05    136.83 o
  -4   5   2      408.19      437.34     16.25 o
  -3   5   2     5271.34     5509.47    119.91 o
  -2   5   2    16816.49    17270.31    205.32 o
  -1   5   2     1712.81     1966.16     31.92 o
   0   5   2    14341.15    14974.78    180.78 o
   1   5   2    20220.97    21092.23    186.30 o
   2   5   2        8.46       13.98      7.05 o
   3   5   2    15566.58    15567.00    156.22 o
   4   5   2    11275.42    11188.84    106.63 o
   5   5   2       87.00       96.13     12.94 o
   6   5   2     3517.19     3341.09     54.01 o
   7   5   2     2716.46     2816.73     55.62 o
   8   5   2      171.03      229.45     24.44 o
   9   5   2      675.41      634.74     38.10 o
  10   5   2      582.86      623.43     45.20 o
 -10   6   2       11.46        7.61     42.62 o
  -9   6   2       13.03        0.93     28.30 o
  -8   6   2      144.39      114.36     22.57 o
  -7   6   2       88.88       86.64     25.12 o
  -6   6   2      495.90      462.07     21.33 o
  -5   6   2       58.27       65.91     19.05 o
  -4   6   2     1742.47     1884.11     71.95 o
  -3   6   2      644.40      720.16     24.82 o
  -2   6   2       22.82       26.71      8.27 o
  -1   6   2      297.96      449.33     61.74 o
   0   6   2     2745.43     2971.99     60.85 o
   1   6   2      297.74      333.26     14.34 o
   2   6   2      418.71      494.81     30.20 o
   3   6   2      197.80      224.72     10.35 o
   4   6   2        9.09       18.33     12.86 o
   5   6   2       76.41       97.73     22.96 o
   6   6   2      222.55      246.39     16.73 o
   7   6   2      107.25       94.02     19.34 o
   8   6   2       70.27       65.37     17.78 o
   9   6   2        0.30       -7.44     20.86 o
  10   6   2       38.70       21.07     27.90 o
  -9   7   2      384.86      438.19     43.52 o
  -8   7   2      469.13      395.13     31.26 o
  -7   7   2      166.49      121.20     20.71 o
  -6   7   2     2501.32     2634.19     91.28 o
  -5   7   2     1264.45     1119.52    109.08 o
  -4   7   2      149.40      131.36     27.36 o
  -3   7   2     1007.58     1009.96     30.77 o
  -2   7   2     4522.99     4296.40     65.90 o
  -1   7   2      793.38      888.33     24.61 o
   0   7   2     3562.77     3583.71     54.39 o
   1   7   2     4407.32     4505.04     58.97 o
   2   7   2      667.52      714.69     21.61 o
   3   7   2     4241.19     4094.54     77.70 o
   4   7   2     2960.15     2991.26     80.99 o
   5   7   2        8.89        9.12     15.10 o
   6   7   2      231.08      184.23     21.77 o
   7   7   2     1385.94     1507.78     64.48 o
   8   7   2      103.91      155.39     29.02 o
   9   7   2       24.85       -7.54     26.56 o
  -9   8   2       45.06       34.92     38.92 o
  -8   8   2      946.74      953.59     66.45 o
  -7   8   2     1841.05     1830.40     91.99 o
  -6   8   2      499.58      392.61     49.83 o
  -5   8   2     1892.05     2000.57     79.28 o
  -4   8   2     6958.22     6877.23    157.57 o
  -3   8   2     3333.50     3177.76     59.55 o
  -2   8   2     2114.09     2279.32     41.47 o
  -1   8   2    21027.89    21180.47    228.33 o
   0   8   2     5701.64     5968.65     81.20 o
   1   8   2      132.45      124.13     13.33 o
   2   8   2    10269.59    10638.35    159.38 o
   3   8   2     3932.47     4043.85     93.34 o
   4   8   2      518.33      412.19     24.84 o
   5   8   2     2187.57     2051.84     49.88 o
   6   8   2     2173.06     2379.86     56.91 o
   7   8   2       38.32       15.02     22.26 o
   8   8   2      925.48      864.03     46.80 o
   9   8   2      287.03      318.97     37.54 o
  -9   9   2      484.69      497.22    140.00 o
  -8   9   2      447.09      477.75     56.89 o
  -7   9   2      131.28       54.46     63.93 o
  -6   9   2     1469.00     1599.03    104.01 o
  -5   9   2     2376.34     2159.54    101.19 o
  -4   9   2       47.47       54.91     27.67 o
  -3   9   2     2076.13     2136.46     88.35 o
  -2   9   2     7902.60     7852.55    100.80 o
  -1   9   2      184.24      206.25     17.16 o
   0   9   2     5162.19     5152.20     75.35 o
   1   9   2     4444.71     4539.92     64.61 o
   2   9   2      189.64      234.33     17.60 o
   3   9   2     6908.57     6747.10    124.00 o
   4   9   2     4055.46     4116.18     82.85 o
   5   9   2       35.94       96.88     20.77 o
   6   9   2     1278.73     1203.71     46.53 o
   7   9   2     1825.03     1814.56     62.16 o
   8   9   2       28.10       47.58     29.22 o
  -8  10   2       16.30      -35.24     38.47 o
  -7  10   2       80.12       45.42     38.00 o
  -6  10   2      226.54      142.99     40.42 o
  -5  10   2      282.17      223.99     58.73 o
  -4  10   2      205.05      238.32     38.31 o
  -3  10   2      703.09      636.90     50.12 o
  -2  10   2       70.48       86.47     22.63 o
  -1  10   2     3090.65     3094.64     51.25 o
   0  10   2      259.28      274.10     18.73 o
   1  10   2       47.28       43.71     13.05 o
   2  10   2      803.18      778.62     42.75 o
   3  10   2      775.44      924.51     79.37 o
   4  10   2      465.60      450.12     68.46 o
   5  10   2      104.97       82.55     23.73 o
   6  10   2       43.86       37.88     28.27 o
   7  10   2       84.68       54.80     31.99 o
   8  10   2      198.97      159.74     39.57 o
  -7  11   2       70.42       94.14     43.75 o
  -6  11   2      147.04      150.09     50.44 o
  -5  11   2       44.19       71.65     50.74 o
  -4  11   2        4.59       13.47     30.64 o
  -3  11   2     1054.50     1024.76     61.93 o
  -2  11   2      387.22      408.68     33.64 o
  -1  11   2      105.56      122.76     18.53 o
   0  11   2      332.57      415.19     23.42 o
   1  11   2     1308.26     1358.90     33.92 o
   2  11   2        2.33      -12.25     16.24 o
   3  11   2       32.53       42.67     22.72 o
   4  11   2      320.07      411.53     33.67 o
   5  11   2       15.51       19.94     28.67 o
   6  11   2       23.86       69.05     31.50 o
   7  11   2       45.17       76.88     34.05 o
  -7  12   2      268.62      284.95     73.04 o
  -6  12   2       58.67        0.95     37.81 o
  -5  12   2       49.25      138.84     42.02 o
  -4  12   2     1484.66     1816.50    201.50 o
  -3  12   2      521.18      442.73     49.01 o
  -2  12   2      324.62      359.43     46.04 o
  -1  12   2     3181.48     3145.41     71.87 o
   0  12   2     1756.21     1862.06     41.42 o
   1  12   2      353.82      329.45     26.20 o
   2  12   2     1667.60     1747.46     49.71 o
   3  12   2      605.13      677.56     83.72 o
   4  12   2       11.03        9.07     28.49 o
   5  12   2     1010.79      981.69     58.41 o
   6  12   2      472.03      538.83     81.82 o
   7  12   2        4.22      -32.10     56.21 o
  -6  13   2      158.16      188.06     68.27 o
  -5  13   2      640.24      471.08     59.01 o
  -4  13   2        7.72       22.27     38.17 o
  -3  13   2      679.93      729.38     62.72 o
  -2  13   2      415.69      355.85     38.79 o
  -1  13   2       31.38       14.86     22.01 o
   0  13   2      581.68      551.06     26.86 o
   1  13   2     1201.87     1241.78     60.87 o
   2  13   2        4.90        3.38     27.64 o
   3  13   2      711.52      655.71     49.67 o
   4  13   2     1009.16     1076.57     60.83 o
   5  13   2       72.23      129.20     38.89 o
   6  13   2      568.55      456.79     86.31 o
  -5  14   2        9.64      -52.05     52.05 o
  -4  14   2      110.34       46.85     33.48 o
  -3  14   2       38.50       -9.58     28.48 o
  -2  14   2      121.20       90.42     32.58 o
  -1  14   2      178.39      116.84     28.53 o
   0  14   2      161.37      144.50     28.71 o
   1  14   2       32.62       -0.42     24.48 o
   2  14   2      165.75      172.35     37.55 o
   3  14   2       27.35       21.80     32.68 o
   4  14   2       61.29       72.32     37.46 o
  -3  15   2       54.92       91.98     37.41 o
  -2  15   2       10.70       -2.91     30.61 o
  -1  15   2       15.75      -25.31     25.31 o
   0  15   2        1.92       64.02     39.88 o
   1  15   2       58.85       57.68     53.22 o
   2  15   2        7.67       63.54     35.87 o
   3  15   2       18.98      -13.08     35.06 o
 -10   1   3      307.60      311.73     40.07 o
  -9   1   3       44.53       45.28     32.30 o
  -8   1   3     1756.00     1708.27     45.43 o
  -7   1   3     3620.60     3811.15     57.94 o
  -6   1   3       35.59       34.81     15.40 o
  -5   1   3    10779.05    10750.01     96.87 o
  -4   1   3    18286.75    18474.91    152.99 o
  -3   1   3      932.51      985.43     19.31 o
  -2   1   3    23424.38    23241.71    235.22 o
  -1   1   3    34213.07    32287.17    320.86 o
   0   1   3    16699.26    16619.00    189.67 o
   1   1   3    10590.32    10465.93     94.16 o
   2   1   3    18963.63    18399.56    161.61 o
   3   1   3     2939.23     2894.39     35.72 o
   4   1   3     2824.96     2911.74     38.17 o
   5   1   3     7327.89     7227.16     77.37 o
   6   1   3       44.37       63.88     13.01 o
   7   1   3     1633.13     1568.72     45.42 o
   8   1   3     1550.53     1715.77     49.43 o
   9   1   3        7.14       -8.04     18.64 o
  10   1   3      159.01      159.07     29.36 o
 -10   2   3      156.71      182.27     35.82 o
  -9   2   3     2307.52     2427.97     90.05 o
  -8   2   3     3116.68     3210.46     70.77 o
  -7   2   3     1055.13      969.14     29.14 o
  -6   2   3    11090.39    11174.94    111.88 o
  -5   2   3    13671.32    14080.55    122.31 o
  -4   2   3     1779.55     1635.84     27.14 o
  -3   2   3    41669.87    41901.19    557.36 o
  -2   2   3     5061.46     5006.34     59.83 o
  -1   2   3     8280.46     8230.19     89.52 o
   0   2   3    61679.52    59165.57    892.88 o
   1   2   3    28359.26    28324.52    375.10 o
   2   2   3     6957.62     6788.30     66.62 o
   3   2   3    43228.60    42069.71    358.49 o
   4   2   3    19262.71    19296.79    174.76 o
   5   2   3     1154.46     1167.59     31.94 o
   6   2   3    20787.58    20563.41    193.52 o
   7   2   3     3941.08     4006.30     58.28 o
   8   2   3       17.60       18.36     18.67 o
   9   2   3     1131.68     1116.39     43.65 o
  10   2   3      748.10      863.46     43.29 o
 -10   3   3      293.35      211.28     44.16 o
  -9   3   3      159.71      143.89     31.24 o
  -8   3   3     2291.89     2161.45     77.24 o
  -7   3   3     3955.55     4060.13     68.55 o
  -6   3   3       33.33       58.29     15.46 o
  -5   3   3     4444.03     4294.42     51.77 o
  -4   3   3    17801.53    17776.93    160.27 o
  -3   3   3     1478.26     1594.79     29.11 o
  -2   3   3    18887.27    18983.80    195.05 o
  -1   3   3    30818.18    31755.36    446.02 o
   0   3   3    21936.17    22347.01    326.53 o
   1   3   3    16567.21    17114.63    149.73 o
   2   3   3    26533.73    26755.79    230.68 o
   3   3   3      749.63      730.88     15.82 o
   4   3   3     2757.97     2820.15     42.45 o
   5   3   3     8807.05     8682.66     92.80 o
   6   3   3       67.89      101.39     17.74 o
   7   3   3     1204.38     1123.06     33.65 o
   8   3   3     2016.45     1966.04     57.96 o
   9   3   3      281.60      309.48     33.20 o
  10   3   3      569.58      556.65     41.84 o
 -10   4   3        0.59      -32.07     32.07 o
  -9   4   3       26.57        9.60     21.97 o
  -8   4   3      434.14      429.35     29.90 o
  -7   4   3       13.91       46.38     17.71 o
  -6   4   3       11.13       31.65     14.83 o
  -5   4   3      182.26      200.09     15.19 o
  -4   4   3     3649.05     3875.24     70.80 o
  -3   4   3      155.06      161.17     17.65 o
  -2   4   3      692.63      719.73     14.46 o
  -1   4   3       24.00       32.70     10.48 o
   0   4   3      833.05     1072.13     29.88 o
   1   4   3      629.69      650.84     15.57 o
   2   4   3     2909.60     3247.55     38.29 o
   3   4   3       17.68       38.98      6.08 o
   4   4   3      138.70      164.32     10.56 o
   5   4   3       54.55       60.14     13.57 o
   6   4   3      478.09      451.24     21.55 o
   7   4   3      536.38      544.14     25.63 o
   8   4   3      133.49      128.75     21.71 o
   9   4   3      115.30       87.89     26.47 o
  10   4   3       11.07        9.64     28.05 o
 -10   5   3      183.02      197.08     62.28 o
  -9   5   3       45.54       38.58     22.98 o
  -8   5   3      607.95      686.70     35.05 o
  -7   5   3      665.15      676.13     32.08 o
  -6   5   3      121.13      117.95     18.08 o
  -5   5   3     7075.25     6886.03     96.56 o
  -4   5   3     1434.57     1370.78     21.87 o
  -3   5   3      584.75      608.69     30.97 o
  -2   5   3     5923.66     5686.41    118.96 o
  -1   5   3    20132.38    20017.40    232.97 o
   0   5   3      248.19      256.42     13.69 o
   1   5   3     3391.08     3301.79     49.51 o
   2   5   3    13295.71    13658.72    144.25 o
   3   5   3     3627.78     3751.10     46.16 o
   4   5   3     3138.89     3071.80     37.37 o
   5   5   3     1675.97     1681.65     38.54 o
   6   5   3      533.73      525.14     22.80 o
   7   5   3       28.13       47.80     16.84 o
   8   5   3     1312.22     1295.15     38.96 o
   9   5   3       21.73       31.22     24.96 o
  10   5   3       42.58       18.98     30.13 o
 -10   6   3      235.71      249.86     37.92 o
  -9   6   3     1178.31     1259.77     68.10 o
  -8   6   3      716.53      674.74     37.49 o
  -7   6   3      183.74      208.97     19.60 o
  -6   6   3     6022.78     6004.94     88.18 o
  -5   6   3     2254.82     2093.26     49.66 o
  -4   6   3     2263.60     2364.45     89.88 o
  -3   6   3    10307.99    10380.39    166.24 o
  -2   6   3    10464.76    10307.94    143.37 o
  -1   6   3     6944.23     7134.55     97.70 o
   0   6   3    29160.47    29991.20    312.33 o
   1   6   3     4504.31     4727.10     54.86 o
   2   6   3      818.46      802.61     28.18 o
   3   6   3    29565.40    29096.85    279.70 o
   4   6   3     7623.50     7608.94    103.19 o
   5   6   3      401.15      378.68     23.76 o
   6   6   3     4319.73     4262.21     62.98 o
   7   6   3     4875.58     4907.18     73.15 o
   8   6   3       18.74       -3.41     15.99 o
   9   6   3     1029.45     1082.93     45.17 o
  -9   7   3        5.84        3.58     24.61 o
  -8   7   3     1016.50     1045.55     44.14 o
  -7   7   3     1805.75     1742.78     50.69 o
  -6   7   3      246.44      206.68     35.52 o
  -5   7   3     7383.14     7010.17    216.42 o
  -4   7   3     8050.47     7924.01    170.66 o
  -3   7   3      606.07      598.47     30.60 o
  -2   7   3     8873.33     9260.26    108.53 o
  -1   7   3    25966.51    26255.97    306.33 o
   0   7   3      764.26      772.48     25.44 o
   1   7   3     6416.66     6883.14     81.85 o
   2   7   3    12698.97    13046.89    182.06 o
   3   7   3      642.46      728.76     27.83 o
   4   7   3     3655.71     3487.63     63.15 o
   5   7   3     2887.43     2923.39     59.48 o
   6   7   3       48.42      101.90     20.69 o
   7   7   3     1316.31     1161.24     42.94 o
   8   7   3     1017.73      951.36     50.56 o
   9   7   3        4.62       50.24     29.07 o
  -9   8   3       83.88       99.95     44.09 o
  -8   8   3       17.26       29.14     36.56 o
  -7   8   3       61.36       34.94     33.54 o
  -6   8   3      333.03      274.97     41.52 o
  -5   8   3      668.30      584.51     47.29 o
  -4   8   3       34.77       40.68     25.45 o
  -3   8   3      405.80      480.56     37.80 o
  -2   8   3      796.37      807.63     24.67 o
  -1   8   3      560.95      553.20     21.69 o
   0   8   3     1875.06     1855.93     40.45 o
   1   8   3       85.75      179.08     46.26 o
   2   8   3      187.96      178.48     15.95 o
   3   8   3      587.13      622.61     27.09 o
   4   8   3      434.46      414.51     25.58 o
   5   8   3      158.85      172.18     21.92 o
   6   8   3      321.72      296.04     26.96 o
   7   8   3      230.61      216.02     27.28 o
   8   8   3       17.20       15.09     26.59 o
   9   8   3       37.77       48.22     30.85 o
  -9   9   3        2.42       49.50     44.77 o
  -8   9   3      416.46      393.27     94.38 o
  -7   9   3      136.06      133.92     39.99 o
  -6   9   3        7.43        1.40     53.13 o
  -5   9   3      596.84      672.04     83.75 o
  -4   9   3      911.22      781.34     51.95 o
  -3   9   3       18.26       27.51     18.76 o
  -2   9   3      921.75      992.47     50.08 o
  -1   9   3      862.79      892.73     29.15 o
   0   9   3       23.78       26.35     15.07 o
   1   9   3     2944.04     3008.96     50.67 o
   2   9   3     1628.35     1776.62     38.57 o
   3   9   3      192.73      155.02     23.00 o
   4   9   3      352.74      330.37     25.24 o
   5   9   3     1121.18     1160.90     44.63 o
   6   9   3       49.40       96.11     23.03 o
   7   9   3      114.99       90.32     27.89 o
   8   9   3      256.98      312.75     36.71 o
  -8  10   3      147.11      122.37     46.80 o
  -7  10   3       78.80       69.51     39.85 o
  -6  10   3      903.94     1046.65     69.52 o
  -5  10   3     1169.02      920.66     61.49 o
  -4  10   3      153.14      293.48     40.36 o
  -3  10   3     3956.17     3998.93    116.78 o
  -2  10   3     1403.45     1336.06     50.63 o
  -1  10   3      697.17      793.01     31.27 o
   0  10   3     3997.57     4088.06     62.60 o
   1  10   3      307.08      410.36     36.17 o
   2  10   3     1072.71     1119.73     37.61 o
   3  10   3     3653.20     3687.85     79.94 o
   4  10   3     1480.09     1603.47     53.63 o
   5  10   3       83.02       35.44     23.44 o
   6  10   3     1962.06     1892.76     56.08 o
   7  10   3      988.36     1092.38     56.10 o
   8  10   3      104.86       65.68     32.28 o
  -7  11   3      481.86      370.42     54.68 o
  -6  11   3       21.75       22.36     36.46 o
  -5  11   3     1423.23     1590.89     83.90 o
  -4  11   3     1687.75     1803.85     92.47 o
  -3  11   3      174.29       71.96     31.96 o
  -2  11   3     1230.34     1266.69     55.32 o
  -1  11   3     3160.64     3367.05     72.93 o
   0  11   3       78.54       71.81     16.22 o
   1  11   3      682.29      724.10     28.83 o
   2  11   3     2755.84     2791.06     60.79 o
   3  11   3      196.88      267.85     29.77 o
   4  11   3     1153.58      996.65     49.85 o
   5  11   3      781.63      906.36     46.96 o
   6  11   3       18.96       58.81     31.81 o
   7  11   3      484.14      466.11     49.75 o
  -7  12   3       15.37       85.44     63.76 o
  -6  12   3      100.80       26.57     41.77 o
  -5  12   3      108.31       21.01     37.88 o
  -4  12   3       44.90      116.05     38.46 o
  -3  12   3       81.00      134.66     42.07 o
  -2  12   3      278.63      305.92     42.28 o
  -1  12   3      165.18      119.18     28.53 o
   0  12   3      392.40      366.76     24.28 o
   1  12   3       83.62       50.72     20.54 o
   2  12   3      289.52      257.92     26.39 o
   3  12   3      881.73      774.83     83.72 o
   4  12   3       94.70       73.03     40.26 o
   5  12   3      105.46      111.85     34.53 o
   6  12   3      121.99       74.12     46.56 o
  -6  13   3        0.48      -21.08     59.68 o
  -5  13   3       21.98       51.02     41.33 o
  -4  13   3       67.46       93.61     43.92 o
  -3  13   3       19.22       17.84     34.75 o
  -2  13   3      130.11      159.77     40.65 o
  -1  13   3       17.98       74.41     25.80 o
   0  13   3       30.65       24.84     18.72 o
   1  13   3       60.91       87.58     23.14 o
   2  13   3       95.02      165.82     32.16 o
   3  13   3        4.06       36.35     25.88 o
   4  13   3       11.56      -25.98     28.61 o
   5  13   3      196.87      219.46     42.04 o
  -4  14   3       31.08       20.64     42.26 o
  -3  14   3      967.86     1056.11    118.75 o
  -2  14   3      121.83      125.34     34.20 o
  -1  14   3       59.76       91.34     27.49 o
   0  14   3      774.07      782.35     44.97 o
   1  14   3      312.82      359.42     46.81 o
   2  14   3      118.32       92.78     30.92 o
   3  14   3      243.65      320.26     43.84 o
   4  14   3      298.81      340.85     46.99 o
  -3  15   3       18.70       24.46     34.98 o
  -2  15   3      300.73      383.85     54.43 o
  -1  15   3      343.16      342.08     78.68 o
   0  15   3      175.72      166.80     46.72 o
   1  15   3      333.87      399.76     48.15 o
   2  15   3      654.47      702.38     55.24 o
 -10   0   4      219.60      304.90     71.48 o
  -9   0   4      279.75      234.12     59.68 o
  -8   0   4     6873.08     6817.47    157.75 o
  -7   0   4     6562.69     6838.12    177.81 o
  -6   0   4     4031.37     3830.23     83.11 o
  -5   0   4    22710.57    22905.40    268.56 o
  -4   0   4    33664.02    33917.11    383.03 o
  -3   0   4     2173.38     1981.56     40.94 o
  -2   0   4    92311.82    86168.60   1337.37 o
  -1   0   4    46888.97    44730.66    571.19 o
   0   0   4     4286.51     4743.55     73.93 o
   1   0   4    48191.70    46395.90    597.22 o
   2   0   4    35832.50    34545.88    451.31 o
   3   0   4     2372.11     2513.04     52.18 o
   4   0   4    28035.46    28774.56    388.21 o
   5   0   4     9895.06     9783.40    194.02 o
   6   0   4     1851.48     1875.38     69.62 o
   7   0   4     8012.30     8435.17    294.02 o
   8   0   4     1227.10     1318.18    155.18 o
   9   0   4        9.87        9.41     28.96 o
  10   0   4     1482.96     1594.52     70.90 o
 -10   1   4      683.56      618.83     59.43 o
  -9   1   4     1928.57     2023.69     70.13 o
  -8   1   4      727.29      895.74     44.59 o
  -7   1   4     3464.03     3347.89     48.99 o
  -6   1   4     5048.75     5124.66     61.38 o
  -5   1   4     1216.51     1376.80     23.38 o
  -4   1   4     3979.45     3925.44     41.83 o
  -3   1   4    27389.41    27574.18    281.45 o
  -2   1   4      265.35      315.66     18.86 o
  -1   1   4     9574.75     9313.60     93.03 o
   0   1   4    25997.77    25691.66    268.50 o
   1   1   4     4308.67     4163.54     48.27 o
   2   1   4    36040.23    35786.64    330.35 o
   3   1   4    19386.84    19323.56    187.67 o
   4   1   4     2770.83     2617.12     36.66 o
   5   1   4     4508.76     4576.49     56.22 o
   6   1   4    11228.54    11054.33    124.75 o
   7   1   4      505.76      513.77     46.59 o
   8   1   4      285.88      297.86     27.80 o
   9   1   4     1685.86     1675.76     53.00 o
  10   1   4      204.62      211.91     31.60 o
 -10   2   4        0.32      -24.37     29.20 o
  -9   2   4        1.39        4.60     26.00 o
  -8   2   4      191.81      142.01     20.60 o
  -7   2   4       34.82       43.13     15.40 o
  -6   2   4       97.28      106.90     12.25 o
  -5   2   4        5.77       19.85     11.17 o
  -4   2   4     1548.14     1626.35     28.13 o
  -3   2   4       91.99      116.52     12.81 o
  -2   2   4      977.28     1023.02     25.12 o
  -1   2   4       54.93       64.17      7.25 o
   0   2   4     5601.02     5847.12     73.78 o
   1   2   4      290.72      303.46     12.27 o
   2   2   4      829.78      856.67     18.80 o
   3   2   4      348.25      393.54     19.72 o
   4   2   4     1275.39     1367.32     25.28 o
   5   2   4      233.46      253.10     18.80 o
   6   2   4       29.13       26.35     13.51 o
   7   2   4       67.45       73.20     15.51 o
   8   2   4        0.31       17.34     20.06 o
   9   2   4       96.86       59.28     24.48 o
  10   2   4       97.50       40.10     28.49 o
 -10   3   4      347.48      342.42     48.26 o
  -9   3   4      827.06      751.92     93.94 o
  -8   3   4        6.41       -0.15     19.07 o
  -7   3   4      912.72      877.04     31.35 o
  -6   3   4     3275.79     3170.37     85.54 o
  -5   3   4      114.40      155.80     12.40 o
  -4   3   4     5740.04     5642.49     74.19 o
  -3   3   4     4408.93     4329.24     52.58 o
  -2   3   4      887.17      939.76     20.95 o
  -1   3   4    14471.45    14492.16    182.70 o
   0   3   4    20542.21    20360.48    211.45 o
   1   3   4      158.66      173.57      8.58 o
   2   3   4     8109.07     8214.42     87.72 o
   3   3   4    18220.78    17457.99    158.70 o
   4   3   4     2633.78     2438.89     44.50 o
   5   3   4     3980.70     3749.47     56.07 o
   6   3   4     4616.80     4744.09     63.86 o
   7   3   4     1037.48     1074.65     33.37 o
   8   3   4       44.39       51.02     22.44 o
   9   3   4     1256.83     1365.13     73.62 o
  10   3   4      133.94      133.99     33.12 o
 -10   4   4      341.10      278.95     45.44 o
  -9   4   4      647.28      715.39     38.07 o
  -8   4   4     3356.73     3439.44     73.25 o
  -7   4   4     1846.78     1849.61     49.32 o
  -6   4   4     2288.50     2303.78     59.98 o
  -5   4   4    20378.51    19835.82    387.32 o
  -4   4   4    10359.96    10375.08    109.20 o
  -3   4   4     3403.77     3543.84     73.54 o
  -2   4   4    39266.41    39375.64    477.74 o
  -1   4   4    33526.18    32537.52    429.52 o
   0   4   4      223.57      252.88     19.71 o
   1   4   4    33365.75    33680.16    344.39 o
   2   4   4    16203.11    16424.87    136.67 o
   3   4   4      238.03      287.21     10.40 o
   4   4   4    14811.28    14517.85    139.77 o
   5   4   4     4279.68     4205.06     77.33 o
   6   4   4      163.08      153.13     16.75 o
   7   4   4     4170.95     4057.89     65.50 o
   8   4   4     1687.71     1756.26     55.77 o
   9   4   4      186.96      186.16     30.47 o
  10   4   4      695.06      715.33     71.97 o
 -10   5   4      315.73      327.37     55.52 o
  -9   5   4     1227.84     1273.24     87.91 o
  -8   5   4      426.73      423.10     34.12 o
  -7   5   4     1406.60     1471.60     50.13 o
  -6   5   4     3895.95     3813.26     91.40 o
  -5   5   4      247.74      234.34     17.60 o
  -4   5   4     5520.62     5742.54    131.62 o
  -3   5   4    12632.90    13053.12    141.69 o
  -2   5   4      879.50      844.85     32.65 o
  -1   5   4    18874.52    19567.43    279.57 o
   0   5   4    27559.40    28584.52    359.89 o
   1   5   4      705.32      748.69     32.00 o
   2   5   4    19658.79    20191.76    198.45 o
   3   5   4    23357.61    23933.25    213.59 o
   4   5   4     1083.27     1131.60     23.95 o
   5   5   4     2164.71     2113.36     40.54 o
   6   5   4     6701.92     6436.09     85.32 o
   7   5   4     1139.40     1218.22     38.22 o
   8   5   4      535.23      488.65     27.50 o
   9   5   4      660.01      744.54     58.34 o
  10   5   4       24.89       55.23     37.81 o
 -10   6   4        5.70       -0.34     24.52 o
  -9   6   4       18.09       16.93     20.71 o
  -8   6   4        6.76       18.39     22.00 o
  -7   6   4      222.78      203.54     19.96 o
  -6   6   4        0.49       -1.32     12.77 o
  -5   6   4      456.99      463.66     35.43 o
  -4   6   4     1021.28     1028.69     39.69 o
  -3   6   4      312.00      388.11     34.37 o
  -2   6   4     5107.51     5453.75     98.12 o
  -1   6   4     1282.15     1404.01     46.53 o
   0   6   4       83.06       78.59     11.19 o
   1   6   4     1176.05     1279.61     35.76 o
   2   6   4      533.93      555.22     24.79 o
   3   6   4      125.14      164.56     13.43 o
   4   6   4      468.22      456.57     24.45 o
   5   6   4     1908.00     1836.04     35.11 o
   6   6   4      140.38      108.58     15.82 o
   7   6   4      162.90      154.81     18.23 o
   8   6   4       43.45       19.05     17.69 o
   9   6   4       39.91       16.45     23.21 o
  -9   7   4      160.68      138.72     28.22 o
  -8   7   4       94.38       75.26     23.94 o
  -7   7   4      641.00      629.63     33.49 o
  -6   7   4      931.69      924.54     62.50 o
  -5   7   4       48.86       22.91     38.25 o
  -4   7   4     1474.42     1509.13     50.02 o
  -3   7   4     1033.23      886.78     41.91 o
  -2   7   4     1065.78     1085.38     30.11 o
  -1   7   4     3121.43     3206.01     62.70 o
   0   7   4     3944.48     3946.58     54.92 o
   1   7   4       95.81      112.72     12.78 o
   2   7   4      938.18      880.05     42.06 o
   3   7   4     2125.13     2290.14     48.62 o
   4   7   4       28.90       31.83     15.65 o
   5   7   4      120.30      100.87     19.57 o
   6   7   4      914.58      965.33     37.92 o
   7   7   4      305.87      357.45     32.61 o
   8   7   4      193.04      161.33     29.70 o
   9   7   4      286.50      275.49     36.63 o
  -9   8   4      214.09      320.12     53.66 o
  -8   8   4      526.01      619.92     59.78 o
  -7   8   4      490.09      387.15     47.56 o
  -6   8   4      215.15      219.36     54.65 o
  -5   8   4     7141.01     6806.20    163.23 o
  -4   8   4     2887.83     2776.68    116.24 o
  -3   8   4      701.07      748.08     43.35 o
  -2   8   4     9195.10     9210.74    153.03 o
  -1   8   4     7530.29     7480.57    148.02 o
   0   8   4      903.95      811.39     42.89 o
   1   8   4     7644.98     7746.48     93.54 o
   2   8   4     4851.31     4945.13     77.80 o
   3   8   4      538.27      594.98     27.84 o
   4   8   4     5086.91     4912.88     81.34 o
   5   8   4     2334.38     2414.51     56.60 o
   6   8   4      114.81       81.71     21.66 o
   7   8   4     1498.83     1449.17     71.68 o
   8   8   4      801.07      883.34     42.56 o
   9   8   4       71.97       26.35     29.62 o
  -8   9   4       66.39      -34.68     34.68 o
  -7   9   4      214.22      268.51     46.13 o
  -6   9   4     1812.36     1689.30     81.37 o
  -5   9   4      217.33      221.46     38.13 o
  -4   9   4     2486.09     2554.70    102.40 o
  -3   9   4     1825.09     1723.99     68.79 o
  -2   9   4      286.22      255.89     26.75 o
  -1   9   4     6508.48     6774.23    113.67 o
   0   9   4     7405.35     7594.44    104.99 o
   1   9   4       13.33       24.84     14.38 o
   2   9   4     2530.25     2480.93     52.54 o
   3   9   4     9948.69     9718.15    131.71 o
   4   9   4      358.33      393.97     27.63 o
   5   9   4     2047.44     1841.11     51.49 o
   6   9   4     1763.25     1772.30     52.87 o
   7   9   4      293.13      358.90     32.26 o
   8   9   4      179.46      127.50     32.75 o
  -8  10   4       52.72       31.57     41.97 o
  -7  10   4       89.97      124.50     43.38 o
  -6  10   4        7.09      -13.96     34.39 o
  -5  10   4      975.05      826.05     61.22 o
  -4  10   4      261.64      257.21     41.29 o
  -3  10   4        7.46       29.23     35.09 o
  -2  10   4      833.28      853.44     42.10 o
  -1  10   4      975.56      970.02     44.83 o
   0  10   4      385.82      370.63     24.38 o
   1  10   4       61.76       80.06     16.14 o
   2  10   4      264.48      234.07     23.47 o
   3  10   4       84.86       70.82     21.98 o
   4  10   4      425.52      388.41     32.70 o
   5  10   4       15.06       24.04     21.10 o
   6  10   4       92.50       63.65     24.98 o
   7  10   4      204.97       91.01     29.68 o
   8  10   4       13.93       -6.43     32.72 o
  -7  11   4      162.74       88.48     44.05 o
  -6  11   4       11.12       -5.17     37.29 o
  -5  11   4        0.70        4.13     34.61 o
  -4  11   4      255.16      291.83     89.69 o
  -3  11   4      566.64      620.20     53.35 o
  -2  11   4       45.73       35.52     23.78 o
  -1  11   4      701.75      767.90     37.17 o
   0  11   4      282.05      378.22     26.62 o
   1  11   4      170.21      196.58     20.68 o
   2  11   4      186.09      251.35     24.93 o
   3  11   4      393.52      430.21     43.40 o
   4  11   4       89.87      126.82     27.96 o
   5  11   4        1.03       28.91     25.84 o
   6  11   4      346.00      341.17     43.75 o
   7  11   4        3.69       -6.27     31.62 o
  -6  12   4      117.68      185.23     48.53 o
  -5  12   4      626.93      742.73     74.21 o
  -4  12   4      694.12      657.37     61.12 o
  -3  12   4      366.25      401.20     49.15 o
  -2  12   4     2160.34     2321.39     92.01 o
  -1  12   4       61.01       45.80     22.71 o
   0  12   4       67.79       78.87     21.84 o
   1  12   4     1290.64     1211.59     42.49 o
   2  12   4      772.68      913.84     49.70 o
   3  12   4        1.75       -6.36     23.30 o
   4  12   4      389.76      358.12     36.72 o
   5  12   4      559.54      631.83     43.93 o
   6  12   4       22.76       31.22     34.59 o
  -6  13   4      225.03      134.71     66.27 o
  -5  13   4       26.68       41.13     41.61 o
  -4  13   4      136.50      199.29     49.45 o
  -3  13   4      347.70      243.62     46.95 o
  -2  13   4        7.72        5.35     34.22 o
  -1  13   4      166.34      171.79     28.42 o
   0  13   4     1093.09     1013.13     54.45 o
   1  13   4       79.88      103.59     24.64 o
   2  13   4      936.31     1045.04     43.70 o
   3  13   4      484.90      475.22     50.33 o
   4  13   4        3.89       -7.76     26.42 o
   5  13   4      256.70      271.02     43.79 o
  -4  14   4      206.87      187.21     57.64 o
  -3  14   4       33.17        4.44     37.32 o
  -2  14   4       51.38       42.76     32.08 o
  -1  14   4      281.44      187.04     36.89 o
   0  14   4        3.04        3.40     58.86 o
   1  14   4       92.31       70.62     28.05 o
   2  14   4       59.22       58.33     29.86 o
   3  14   4      138.58      115.33     32.77 o
   4  14   4       12.74       65.17     38.26 o
  -2  15   4        3.34       -9.21     26.01 o
  -1  15   4        2.21        3.75     38.71 o
   0  15   4       43.97       69.42     37.02 o
   1  15   4        9.22      -34.00     34.00 o
   2  15   4        3.26      -20.86     36.73 o
 -10   1   5        6.28      -12.55     36.88 o
  -9   1   5      642.55      530.95     53.81 o
  -8   1   5     1669.34     1648.85     50.23 o
  -7   1   5       48.72       76.88     16.87 o
  -6   1   5     5004.44     4889.71     59.80 o
  -5   1   5     8092.94     8043.02     82.17 o
  -4   1   5     3362.98     3682.98     47.69 o
  -3   1   5     8147.95     7915.49     94.09 o
  -2   1   5    24995.12    24552.79    252.57 o
  -1   1   5     1848.07     1796.15     23.56 o
   0   1   5      889.15      899.30     16.01 o
   1   1   5    21450.61    20962.60    184.54 o
   2   1   5     8059.06     8048.39     87.28 o
   3   1   5     6554.59     6543.53     76.13 o
   4   1   5     5969.15     5897.43     72.70 o
   5   1   5     1017.16      994.79     31.82 o
   6   1   5     1385.51     1416.04     45.79 o
   7   1   5     3115.31     3025.43     71.91 o
   8   1   5      290.41      324.67     31.96 o
   9   1   5      203.72      224.36     30.02 o
  10   1   5     1009.98     1049.94     43.83 o
 -10   2   5     1332.76     1393.42    103.61 o
  -9   2   5     1227.47     1207.42     55.50 o
  -8   2   5       99.24       57.53     29.01 o
  -7   2   5     6275.29     6412.61     92.07 o
  -6   2   5     4680.87     4925.98     74.11 o
  -5   2   5     1139.04     1040.09     25.08 o
  -4   2   5    21832.02    21975.80    233.26 o
  -3   2   5    19247.57    19878.80    191.39 o
  -2   2   5     8292.61     8286.18     89.28 o
  -1   2   5    56665.97    54556.65    456.16 o
   0   2   5    26505.59    26586.47    247.67 o
   1   2   5     5201.42     5417.12     57.08 o
   2   2   5    74781.84    70331.13    637.51 o
   3   2   5    27309.11    26411.48    252.61 o
   4   2   5       80.49       84.55     10.92 o
   5   2   5    15635.70    15058.59    175.74 o
   6   2   5     7646.76     7546.60    101.12 o
   7   2   5       51.51       74.19     22.93 o
   8   2   5     2057.98     2100.00     57.02 o
   9   2   5     1512.45     1620.19     63.47 o
  10   2   5        0.54       10.84     33.76 o
 -10   3   5        2.73       23.25     49.10 o
  -9   3   5      761.24      793.18     78.07 o
  -8   3   5     2578.65     2523.95     71.26 o
  -7   3   5      111.56      135.66     28.60 o
  -6   3   5     8437.78     8442.88    109.10 o
  -5   3   5    11310.14    11419.32    134.97 o
  -4   3   5     4466.12     4659.19     59.33 o
  -3   3   5     9928.66     9854.77    103.49 o
  -2   3   5    37058.95    36604.87    336.39 o
  -1   3   5     4788.77     5040.71     64.62 o
   0   3   5    12675.11    13087.63    143.11 o
   1   3   5    33417.72    32885.50    375.92 o
   2   3   5      692.94      597.75     27.74 o
   3   3   5     7565.09     7421.55     83.60 o
   4   3   5     6888.78     6862.96     75.20 o
   5   3   5      910.43      860.65     26.93 o
   6   3   5     4412.68     4368.67     86.06 o
   7   3   5     5099.80     5157.03     76.95 o
   8   3   5       36.79       50.07     24.03 o
   9   3   5      694.19      676.25     42.35 o
  10   3   5      861.38      862.33     52.36 o
 -10   4   5       13.73       -3.73     46.06 o
  -9   4   5       14.42       35.99     32.32 o
  -8   4   5       73.91       54.60     24.51 o
  -7   4   5      749.95      665.84     36.65 o
  -6   4   5       14.34       19.39     17.83 o
  -5   4   5      224.33      219.99     16.24 o
  -4   4   5       74.07       95.18     11.11 o
  -3   4   5     2480.43     2545.34     37.23 o
  -2   4   5     1539.15     1616.89     29.54 o
  -1   4   5      220.58      255.08     13.49 o
   0   4   5      120.42      135.63      9.03 o
   1   4   5      615.44      676.57     22.06 o
   2   4   5     4269.42     4336.46     48.14 o
   3   4   5      119.88      133.27      9.44 o
   4   4   5      121.10      175.47     29.50 o
   5   4   5      157.43      171.15     16.69 o
   6   4   5      919.51      915.53     30.30 o
   7   4   5      794.87      778.00     30.37 o
   8   4   5      111.16       91.42     24.71 o
   9   4   5        1.44       26.35     26.73 o
  10   4   5        2.13       -3.91     28.52 o
 -10   5   5       31.32       58.64     45.71 o
  -9   5   5      562.73      674.57     54.64 o
  -8   5   5      556.77      604.31     39.00 o
  -7   5   5       34.11        6.41     16.41 o
  -6   5   5      434.16      468.03     25.04 o
  -5   5   5     3861.38     3735.61     57.53 o
  -4   5   5        6.57       11.16      9.41 o
  -3   5   5     2675.57     2662.95     41.15 o
  -2   5   5     6641.59     6443.82    110.66 o
  -1   5   5     3992.72     4042.13     70.04 o
   0   5   5    11111.01    11583.77    119.32 o
   1   5   5     6186.33     6278.68     91.41 o
   2   5   5      529.66      475.94     17.65 o
   3   5   5     1056.50     1080.98     18.18 o
   4   5   5     6593.77     6472.74     80.91 o
   5   5   5      910.27      952.82     28.90 o
   6   5   5      224.86      193.09     19.25 o
   7   5   5     1823.76     1986.46     53.92 o
   8   5   5      255.41      340.33     25.54 o
   9   5   5       86.05       41.01     27.01 o
  -9   6   5      741.10      752.82     35.97 o
  -8   6   5      214.35      187.73     23.13 o
  -7   6   5     1785.90     1728.90     44.59 o
  -6   6   5     2896.12     2748.02     56.94 o
  -5   6   5      644.96      675.68     40.25 o
  -4   6   5     8911.75     8705.68    102.02 o
  -3   6   5     2474.37     2427.39     72.13 o
  -2   6   5     1012.46      999.20     48.70 o
  -1   6   5    25569.88    25494.17    298.23 o
   0   6   5    10472.34    10487.28    111.64 o
   1   6   5     3034.34     3061.34     45.76 o
   2   6   5    18293.31    18377.52    186.44 o
   3   6   5    12996.99    12860.95    154.85 o
   4   6   5        8.97       70.82     41.94 o
   5   6   5     9545.85     9130.47    107.81 o
   6   6   5     5279.91     5231.85     74.85 o
   7   6   5       44.50      108.53     18.45 o
   8   6   5     1256.82     1270.26     39.27 o
   9   6   5      643.57      735.83     40.77 o
  -9   7   5      545.72      549.60     39.96 o
  -8   7   5     1066.17     1073.14     46.57 o
  -7   7   5       58.23       57.24     24.80 o
  -6   7   5     1823.82     1821.63     46.55 o
  -5   7   5     8147.04     8016.79    180.00 o
  -4   7   5      663.13      617.07     47.18 o
  -3   7   5     4145.86     4187.28     88.14 o
  -2   7   5     9545.50     9514.84    186.55 o
  -1   7   5     5391.43     5504.79     84.44 o
   0   7   5     5906.12     6171.52     84.02 o
   1   7   5     7602.99     7946.74     92.53 o
   2   7   5      794.06      829.22     25.80 o
   3   7   5     1720.71     1676.90     41.90 o
   4   7   5     6953.96     6746.31     99.41 o
   5   7   5       90.71       99.75     19.95 o
   6   7   5     1352.14     1224.87     42.22 o
   7   7   5     1431.21     1381.60     54.91 o
   8   7   5      184.97      216.97     29.61 o
   9   7   5      477.12      419.55     49.59 o
  -9   8   5       82.72       40.32     42.99 o
  -8   8   5       17.33       19.24     38.05 o
  -7   8   5       29.76       23.91     33.46 o
  -6   8   5      530.70      439.91     48.33 o
  -5   8   5        8.77       21.65     28.74 o
  -4   8   5     1130.43      989.42     56.99 o
  -3   8   5       17.94       81.33     26.85 o
  -2   8   5      200.76      181.96     23.81 o
  -1   8   5      764.58      794.61     52.16 o
   0   8   5      213.10      190.68     20.80 o
   1   8   5      204.78      190.84     16.38 o
   2   8   5     1087.24      993.32     29.49 o
   3   8   5     2115.27     2155.43     52.49 o
   4   8   5      121.38      102.57     19.95 o
   5   8   5      873.06      874.88     37.05 o
   6   8   5       39.62       36.70     21.17 o
   7   8   5       30.94        5.31     22.10 o
   8   8   5       72.63       46.08     26.00 o
  -8   9   5      191.49      184.13     47.22 o
  -7   9   5        2.91        9.19     36.30 o
  -6   9   5      275.93      367.19     48.04 o
  -5   9   5      413.12      480.93     52.61 o
  -4   9   5      143.45      119.68     34.25 o
  -3   9   5      773.39      805.01     56.87 o
  -2   9   5     1137.33     1063.94     45.95 o
  -1   9   5      636.91      559.08     30.39 o
   0   9   5      177.71      184.76     19.90 o
   1   9   5      538.08      546.42     24.24 o
   2   9   5      471.85      551.41     31.66 o
   3   9   5        8.11        7.61     16.08 o
   4   9   5      553.49      622.53     32.32 o
   5   9   5       72.24       86.73     22.17 o
   6   9   5       14.73        3.07     20.85 o
   7   9   5      142.17      167.53     29.05 o
   8   9   5       18.42       27.59     25.48 o
  -8  10   5       60.30      126.53     48.75 o
  -7  10   5      825.44      899.66     75.73 o
  -6  10   5     1050.30      933.80     69.09 o
  -5  10   5      131.62      185.59     42.87 o
  -4  10   5     2890.95     2784.29    105.18 o
  -3  10   5     1431.48     1376.43    106.65 o
  -2  10   5      251.30      306.38     40.42 o
  -1  10   5     2352.33     2474.99     61.42 o
   0  10   5     1767.93     1800.75     57.91 o
   1  10   5      795.82      841.91     30.01 o
   2  10   5     2163.37     2276.46     72.73 o
   3  10   5     2510.28     2661.01     86.67 o
   4  10   5       14.03        4.58     19.88 o
   5  10   5     1433.85     1442.52     49.06 o
   6  10   5      694.90      743.84     40.28 o
   7  10   5        5.32        2.03     25.36 o
  -7  11   5       23.09       -6.85     72.56 o
  -6  11   5      503.90      481.13     57.44 o
  -5  11   5     1574.62     1494.16    134.37 o
  -4  11   5      309.29      239.64     44.51 o
  -3  11   5      920.06      810.08     66.06 o
  -2  11   5     3219.93     3051.03     82.80 o
  -1  11   5     1423.05     1400.35     54.85 o
   0  11   5      522.98      538.51     34.33 o
   1  11   5     2293.48     2327.54     63.67 o
   2  11   5      261.42      380.36     38.75 o
   3  11   5      644.52      551.18     38.32 o
   4  11   5      878.33      818.67     44.86 o
   5  11   5        6.03        9.28     26.82 o
   6  11   5      241.28      179.26     31.34 o
   7  11   5      357.03      320.47     39.70 o
  -6  12   5      104.97      110.64     45.48 o
  -5  12   5       11.59      -20.43     35.81 o
  -4  12   5      228.73      214.31     45.06 o
  -3  12   5       19.82      -14.42     33.50 o
  -2  12   5        7.89       11.67     33.37 o
  -1  12   5      924.05      818.42     42.24 o
   0  12   5      422.57      382.03     33.29 o
   1  12   5      707.56      707.44     44.24 o
   2  12   5      173.04      116.14     28.55 o
   3  12   5      308.94      306.90     34.67 o
   4  12   5       31.69       47.91     28.26 o
   5  12   5      196.36      173.80     34.83 o
   6  12   5       92.13       86.74     39.18 o
  -5  13   5       11.17       -2.80     40.41 o
  -4  13   5       20.11       17.63     38.83 o
  -3  13   5      187.15      259.37     47.72 o
  -2  13   5       48.17      103.23     33.26 o
  -1  13   5        0.47        1.65     24.05 o
   0  13   5        5.85       -1.29     29.02 o
   1  13   5      233.16      279.09     39.92 o
   2  13   5       49.39       40.33     27.72 o
   3  13   5       29.20       23.97     28.29 o
   4  13   5       79.20      140.59     34.60 o
   5  13   5        9.94      -46.32     55.34 o
  -4  14   5      230.21      303.02     80.02 o
  -3  14   5      103.87      132.99     48.19 o
  -2  14   5      124.69      134.88     36.40 o
  -1  14   5      453.47      568.11     48.65 o
   0  14   5      157.83      233.49     39.68 o
   1  14   5        8.49       51.53     34.06 o
   2  14   5      504.46      551.39     52.96 o
   3  14   5      229.28      316.41     40.12 o
   4  14   5        4.89      -20.14     41.37 o
  -2  15   5      405.93      380.85     54.07 o
  -1  15   5        8.93       28.29     41.70 o
   0  15   5      121.20      124.73     38.91 o
   1  15   5      446.86      417.05     64.93 o
 -10   0   6      485.79      504.85     84.92 o
  -9   0   6     1241.00     1237.31    102.01 o
  -8   0   6     2085.65     2365.49    128.12 o
  -7   0   6      772.78      671.18     49.05 o
  -6   0   6    19624.70    19521.07    348.28 o
  -5   0   6    10784.89    10962.72    188.04 o
  -4   0   6      267.14      334.45     41.03 o
  -3   0   6    50325.08    51135.66    657.74 o
  -2   0   6    29977.26    29406.47    334.93 o
  -1   0   6     2652.21     2751.82     46.68 o
   0   0   6    23601.66    23235.07    270.23 o
   1   0   6    39644.64    38101.79    500.63 o
   2   0   6      873.81     1007.28     34.88 o
   3   0   6    24033.60    24000.69    330.66 o
   4   0   6     2999.35     2917.95    100.26 o
   5   0   6      142.88      160.35     22.23 o
   6   0   6    10250.63     9883.43    209.92 o
   7   0   6     3997.47     4153.82    166.76 o
   8   0   6      124.05      166.88     40.90 o
   9   0   6     1709.96     1728.84    148.85 o
  10   0   6      854.52      840.14     59.98 o
 -10   1   6      361.14      421.92     55.05 o
  -9   1   6        4.70      -14.13     32.96 o
  -8   1   6      541.80      511.26     38.31 o
  -7   1   6     3907.78     4097.00     79.33 o
  -6   1   6      109.70      157.25     17.33 o
  -5   1   6     5183.68     5180.30     73.98 o
  -4   1   6     6287.02     6394.88     73.91 o
  -3   1   6     2393.41     2436.47     36.27 o
  -2   1   6    25112.04    24859.87    235.30 o
  -1   1   6    33291.27    32701.71    281.11 o
   0   1   6     3711.88     3964.10     42.96 o
   1   1   6     6987.70     7000.03     72.55 o
   2   1   6    36650.27    35424.43    332.19 o
   3   1   6     3912.97     3856.01     53.46 o
   4   1   6     2354.25     2307.23     51.13 o
   5   1   6     6913.20     6796.97    105.81 o
   6   1   6     2826.05     2874.30     58.12 o
   7   1   6      592.24      620.11     51.10 o
   8   1   6     1193.19     1085.36     48.02 o
   9   1   6       57.42      107.80     27.92 o
  10   1   6      105.85      100.09     30.48 o
 -10   2   6       15.68       16.46     39.80 o
  -9   2   6        1.23       21.40     45.80 o
  -8   2   6        9.15       12.12     24.17 o
  -7   2   6       16.97       11.98     18.10 o
  -6   2   6      477.63      469.95     23.40 o
  -5   2   6       54.42       70.34     13.80 o
  -4   2   6      491.55      485.73     27.14 o
  -3   2   6       17.83       32.87     10.64 o
  -2   2   6     2977.06     3269.08     44.60 o
  -1   2   6      263.27      271.83     14.75 o
   0   2   6      223.15      236.94     13.18 o
   1   2   6      242.38      263.69     11.46 o
   2   2   6     1759.84     1916.39     39.76 o
   3   2   6      230.43      223.01     13.93 o
   4   2   6        2.35        4.68      9.79 o
   5   2   6        1.54        1.21     13.20 o
   6   2   6      155.78      163.51     20.29 o
   7   2   6       19.27       38.29     21.47 o
   8   2   6       54.29       53.85     23.58 o
   9   2   6        4.01        9.61     23.46 o
  10   2   6        1.81        8.77     27.60 o
 -10   3   6      363.43      487.15     72.52 o
  -9   3   6       41.42       56.60     34.87 o
  -8   3   6      606.30      596.94     59.59 o
  -7   3   6      834.26      807.44     39.78 o
  -6   3   6      681.20      695.21     27.47 o
  -5   3   6     2909.31     2698.10     50.23 o
  -4   3   6     6357.92     6129.12     74.38 o
  -3   3   6       29.15       44.29     11.70 o
  -2   3   6     2904.50     2950.89     41.70 o
  -1   3   6    16381.04    15911.68    134.91 o
   0   3   6     2174.07     2147.10     30.00 o
   1   3   6     8479.34     8141.29     88.45 o
   2   3   6    11874.94    11189.33    108.50 o
   3   3   6     4973.02     4827.70     62.27 o
   4   3   6     2220.03     2126.64     42.26 o
   5   3   6     6163.52     6059.33     88.51 o
   6   3   6     1270.98     1236.15     43.49 o
   7   3   6      131.73      140.70     22.37 o
   8   3   6     1674.01     1764.39     65.90 o
   9   3   6      177.91      238.39     34.51 o
 -10   4   6      104.80       41.55     49.18 o
  -9   4   6     1707.29     1718.24     85.70 o
  -8   4   6     1572.91     1644.96     59.07 o
  -7   4   6      358.54      265.49     28.93 o
  -6   4   6     7611.13     7331.90    109.77 o
  -5   4   6    11068.38    10972.97    136.88 o
  -4   4   6       48.57       58.36     12.06 o
  -3   4   6    19825.86    19553.93    191.19 o
  -2   4   6    22433.29    22735.06    272.55 o
  -1   4   6       29.41       33.93      9.21 o
   0   4   6    22972.76    23075.62    217.66 o
   1   4   6    11291.53    10885.76    142.62 o
   2   4   6       14.50       34.16      7.34 o
   3   4   6    11456.08    10907.29    117.11 o
   4   4   6     9058.11     8916.80    128.58 o
   5   4   6      369.84      329.39     21.64 o
   6   4   6     7901.99     7670.66     99.78 o
   7   4   6     2848.36     2811.96     61.28 o
   8   4   6        4.90       40.56     24.68 o
   9   4   6     1415.90     1294.51     61.46 o
 -10   5   6      647.15      612.75     88.17 o
  -9   5   6      193.37      171.22     33.62 o
  -8   5   6      679.82      553.00     32.08 o
  -7   5   6     2655.17     2770.95     60.70 o
  -6   5   6      395.77      423.29     24.66 o
  -5   5   6     1312.56     1396.06     38.84 o
  -4   5   6     6218.15     6240.69     81.84 o
  -3   5   6     1230.37     1239.45     28.06 o
  -2   5   6    13070.93    13288.20    146.22 o
  -1   5   6    18363.02    18339.12    226.57 o
   0   5   6     1453.39     1447.90     28.09 o
   1   5   6    13604.10    13919.35    157.94 o
   2   5   6    18150.70    17914.63    201.00 o
   3   5   6     1655.13     1656.19     46.41 o
   4   5   6     2327.02     2273.91     59.21 o
   5   5   6     8698.77     8490.46    104.59 o
   6   5   6      951.35      984.90     32.71 o
   7   5   6      453.22      421.40     28.23 o
   8   5   6      911.88      942.75     51.25 o
   9   5   6      146.54      156.30     31.65 o
  -9   6   6       83.65       78.65     22.95 o
  -8   6   6      112.75      119.40     21.90 o
  -7   6   6        4.36       -6.07     15.77 o
  -6   6   6      605.02      619.07     26.49 o
  -5   6   6      150.76      136.33     13.56 o
  -4   6   6       41.14       68.37     13.07 o
  -3   6   6       19.54       13.87     16.44 o
  -2   6   6       18.81       23.66     16.54 o
  -1   6   6       41.73       59.78     11.77 o
   0   6   6       67.00       95.88     19.26 o
   1   6   6      337.68      383.10     18.90 o
   2   6   6      367.80      454.28     22.90 o
   3   6   6     2089.74     1940.42     44.73 o
   4   6   6       24.47       24.64      9.81 o
   5   6   6      909.11      948.08     34.12 o
   6   6   6      768.46      718.88     28.57 o
   7   6   6      141.18      142.70     19.84 o
   8   6   6       53.40       43.03     19.37 o
   9   6   6       38.02       43.15     33.20 o
  -9   7   6       41.64       62.14     27.96 o
  -8   7   6      426.69      459.88     34.80 o
  -7   7   6      309.97      252.24     25.93 o
  -6   7   6       19.66       -1.04     15.05 o
  -5   7   6      732.16      773.07     52.86 o
  -4   7   6     3725.31     3632.26    141.83 o
  -3   7   6      836.38      752.31     38.57 o
  -2   7   6     1070.11     1081.51     44.32 o
  -1   7   6     4690.83     4581.98     68.32 o
   0   7   6     1150.30     1126.73     31.83 o
   1   7   6     1488.88     1457.92     32.63 o
   2   7   6     1953.97     2009.83     43.56 o
   3   7   6     2353.77     2375.20     63.96 o
   4   7   6       54.71       57.20     17.96 o
   5   7   6     1933.09     1961.49     51.60 o
   6   7   6      287.40      353.65     30.54 o
   7   7   6        4.51       31.13     22.62 o
   8   7   6      360.06      394.57     34.48 o
  -9   8   6      838.42      914.43     72.43 o
  -8   8   6      648.06      593.85     60.94 o
  -7   8   6      185.45      210.75     44.17 o
  -6   8   6     2272.18     2169.26    101.53 o
  -5   8   6     3731.23     3610.12    219.42 o
  -4   8   6      883.38      955.27     45.23 o
  -3   8   6     4474.75     4464.88     97.00 o
  -2   8   6     4187.47     3905.63     87.92 o
  -1   8   6      437.37      382.50     26.02 o
   0   8   6     8098.45     8041.26    106.82 o
   1   8   6     4095.81     4171.04     61.29 o
   2   8   6       36.66       55.44     15.46 o
   3   8   6     6140.55     5990.29     92.90 o
   4   8   6     3861.41     3833.86     72.39 o
   5   8   6      130.63       46.18     20.82 o
   6   8   6     1453.28     1436.62     49.23 o
   7   8   6     1032.92     1125.80     46.59 o
   8   8   6        2.59       14.60     25.24 o
  -8   9   6      254.46      327.91     54.41 o
  -7   9   6      597.35      559.65     58.28 o
  -6   9   6      281.41      248.10     45.59 o
  -5   9   6      818.50      964.44     63.54 o
  -4   9   6     3088.35     3032.13    102.82 o
  -3   9   6       18.47       31.55     22.70 o
  -2   9   6     1617.72     1818.35    183.06 o
  -1   9   6     5700.11     5881.26    101.78 o
   0   9   6     1036.10     1011.83     34.23 o
   1   9   6     6466.25     6360.67    104.60 o
   2   9   6     6499.56     6416.46     96.75 o
   3   9   6      796.12      818.78     34.60 o
   4   9   6     1194.23     1118.49     41.18 o
   5   9   6     2611.60     2492.38     61.96 o
   6   9   6      302.69      361.26     32.40 o
   7   9   6       25.81       23.59     25.52 o
   8   9   6      591.72      627.54     44.08 o
  -8  10   6       87.98       14.05     59.25 o
  -7  10   6        1.23       20.23     40.42 o
  -6  10   6      141.83      137.08     51.92 o
  -5  10   6      656.18      652.08     58.19 o
  -4  10   6        7.00       16.03     31.61 o
  -3  10   6      467.09      488.36     38.15 o
  -2  10   6      223.69      246.83     31.93 o
  -1  10   6      225.78      229.28     26.07 o
   0  10   6      535.82      481.89     32.03 o
   1  10   6      269.08      270.77     23.54 o
   2  10   6       88.64       41.84     21.57 o
   3  10   6      136.64      130.28     26.44 o
   4  10   6      333.89      307.97     28.68 o
   5  10   6      310.58      288.59     29.85 o
   6  10   6      291.33      169.23     29.02 o
   7  10   6       21.78        0.52     25.20 o
  -7  11   6      175.24      251.45     94.46 o
  -6  11   6        3.40       49.79     40.70 o
  -5  11   6      165.46      308.72     98.80 o
  -4  11   6       55.72       52.36     34.81 o
  -3  11   6      109.87      113.41     37.05 o
  -2  11   6      333.87      428.73     40.95 o
  -1  11   6       18.44       15.53     22.96 o
   0  11   6      164.82      139.58     25.74 o
   1  11   6      168.26      195.75     27.25 o
   2  11   6     1051.63     1316.89     59.22 o
   3  11   6       19.38       38.00     24.70 o
   4  11   6       66.97      116.57     28.90 o
   5  11   6      178.88      230.54     30.24 o
   6  11   6      108.94      125.47     28.91 o
  -6  12   6      585.11      586.43     78.85 o
  -5  12   6      266.90      225.32     49.16 o
  -4  12   6       22.30       52.95     39.11 o
  -3  12   6      679.10      776.75     62.49 o
  -2  12   6      770.61      772.07     42.21 o
  -1  12   6       16.03        8.73     23.24 o
   0  12   6      535.51      554.69     37.97 o
   1  12   6     1500.99     1610.07     90.57 o
   2  12   6       66.14       97.93     35.80 o
   3  12   6     1689.80     1732.96    127.32 o
   4  12   6      618.49      659.09     46.17 o
   5  12   6       12.62       22.76     28.78 o
   6  12   6      263.70      230.52     51.97 o
  -5  13   6      140.72      149.98     51.13 o
  -4  13   6      635.05      622.79     63.97 o
  -3  13   6      516.93      370.20    115.98 o
  -2  13   6      386.67      422.67     44.29 o
  -1  13   6     1764.78     1696.13     62.27 o
   0  13   6       54.75       84.02     33.02 o
   1  13   6      237.74      317.03     43.37 o
   2  13   6      892.91      968.31     58.24 o
   3  13   6      409.12      509.41     42.45 o
   4  13   6       38.02       36.94     31.69 o
  -4  14   6        7.51      -22.78     41.58 o
  -3  14   6      498.68      449.83     48.84 o
  -2  14   6      358.38      313.34     45.93 o
  -1  14   6        7.13       27.32     39.53 o
   0  14   6       56.08       45.55     34.33 o
   1  14   6       59.61      108.27     39.58 o
   2  14   6        5.93      -60.11     60.11 o
   3  14   6        6.69       27.46     37.38 o
   0  15   6        1.03      -23.25     36.74 o
 -10   1   7      265.57      208.89     50.30 o
  -9   1   7     1036.31     1154.23     70.88 o
  -8   1   7      440.14      509.46     39.30 o
  -7   1   7     1618.44     1644.62     69.45 o
  -6   1   7     6465.59     6563.19    106.54 o
  -5   1   7     1597.61     1756.97     39.61 o
  -4   1   7     2790.14     2741.90     42.27 o
  -3   1   7    11992.16    11771.99    113.39 o
  -2   1   7     9427.01     9717.91     89.44 o
  -1   1   7     1269.08     1172.88     21.33 o
   0   1   7    16382.80    16212.76    139.75 o
   1   1   7     3977.55     4073.47     50.03 o
   2   1   7     4275.75     4480.70     59.70 o
   3   1   7     9876.07     9804.81    110.04 o
   4   1   7     1588.23     1607.03     38.04 o
   5   1   7     1851.23     1859.96     44.53 o
   6   1   7     5464.75     5570.38     89.08 o
   7   1   7      647.55      715.41     46.71 o
   8   1   7      433.17      391.09     36.52 o
   9   1   7     1020.18      988.17     53.16 o
 -10   2   7      574.12      550.00     60.13 o
  -9   2   7       25.97       45.34     66.19 o
  -8   2   7     1505.18     1509.08     60.35 o
  -7   2   7     5176.61     5363.09     96.07 o
  -6   2   7      443.33      408.63     23.41 o
  -5   2   7    14236.39    14374.62    167.15 o
  -4   2   7     7321.64     7477.93     87.87 o
  -3   2   7      666.93      581.26     20.79 o
  -2   2   7    41874.01    40264.41    372.47 o
  -1   2   7    22235.10    21152.01    176.69 o
   0   2   7      372.88      380.69     13.92 o
   1   2   7    27995.24    27263.21    240.90 o
   2   2   7    35930.73    34752.77    328.63 o
   3   2   7      127.46      135.96     13.18 o
   4   2   7    13494.12    13315.60    158.48 o
   5   2   7    10540.80    10007.57    130.37 o
   6   2   7      678.01      694.89     31.24 o
   7   2   7     2500.75     2449.93     67.29 o
   8   2   7     1283.87     1342.75     54.90 o
   9   2   7        1.65      -11.11     36.41 o
 -10   3   7      485.46      494.26     74.17 o
  -9   3   7      830.98      813.28     60.66 o
  -8   3   7      199.52      257.01     39.73 o
  -7   3   7      613.96      579.77     36.78 o
  -6   3   7     5546.61     5715.60     94.82 o
  -5   3   7      830.65      895.82     29.48 o
  -4   3   7     1772.09     1680.71     34.09 o
  -3   3   7    16621.72    16787.80    168.97 o
  -2   3   7     6968.64     6842.15     78.10 o
  -1   3   7     9104.21     9297.00     86.64 o
   0   3   7     5218.48     5230.85     65.80 o
   1   3   7     2593.60     2483.65     39.00 o
   2   3   7     3867.53     3824.89     49.00 o
   3   3   7    13287.81    12853.85    173.67 o
   4   3   7      451.27      446.99     19.68 o
   5   3   7     1699.74     1687.57     43.91 o
   6   3   7     4969.69     4714.69     90.30 o
   7   3   7      712.02      787.95     40.24 o
   8   3   7      541.43      494.23     38.85 o
   9   3   7      906.31      923.23     50.82 o
 -10   4   7       16.76      103.83     53.52 o
  -9   4   7        0.10      -24.94     31.40 o
  -8   4   7       38.48       55.18     25.74 o
  -7   4   7        5.98        9.77     17.54 o
  -6   4   7       33.75       25.91     14.96 o
  -5   4   7       28.60       11.98     12.81 o
  -4   4   7       69.99       56.72     12.97 o
  -3   4   7       18.62       28.92     10.76 o
  -2   4   7     1915.71     2024.54     34.36 o
  -1   4   7      584.65      679.61     24.63 o
   0   4   7        4.50       12.58      6.45 o
   1   4   7      358.68      410.34     14.50 o
   2   4   7     2411.83     2328.63     41.02 o
   3   4   7       25.10       28.99     11.57 o
   4   4   7      216.19      200.48     21.17 o
   5   4   7       38.97       31.88     17.45 o
   6   4   7      123.62      135.69     23.65 o
   7   4   7        7.60        9.13     19.69 o
   8   4   7       17.35       39.53     25.78 o
   9   4   7       17.15       53.41     29.18 o
  -9   5   7      668.23      671.59     43.13 o
  -8   5   7        3.80       46.23     21.54 o
  -7   5   7      994.63      936.49     37.44 o
  -6   5   7      984.33      956.44     35.65 o
  -5   5   7     2608.44     2552.71     61.22 o
  -4   5   7     1683.04     1626.94     36.10 o
  -3   5   7     3885.13     3764.89     65.89 o
  -2   5   7      236.27      228.70     13.84 o
  -1   5   7      270.95      316.54     20.07 o
   0   5   7     6569.55     6186.90     65.83 o
   1   5   7      682.35      659.24     22.94 o
   2   5   7     1000.29      943.49     22.94 o
   3   5   7     2870.54     2855.64     50.19 o
   4   5   7     1475.95     1498.69     42.58 o
   5   5   7     1498.33     1417.53     63.56 o
   6   5   7     1936.68     1945.93     81.98 o
   7   5   7      351.56      400.67     28.57 o
   8   5   7       32.15        7.71     24.25 o
   9   5   7      556.18      620.17     42.97 o
  -9   6   7        8.83       -8.40     22.15 o
  -8   6   7     1672.43     1642.96     94.77 o
  -7   6   7      687.24      653.41     39.31 o
  -6   6   7       21.59       28.28     15.58 o
  -5   6   7     3942.01     3971.51     71.03 o
  -4   6   7     7770.56     7475.36    109.84 o
  -3   6   7     1925.83     1918.27     33.21 o
  -2   6   7     9523.76     9060.33    153.49 o
  -1   6   7    10493.26    10352.88    156.28 o
   0   6   7        7.82        4.70     10.46 o
   1   6   7    19599.66    19430.47    218.50 o
   2   6   7     9633.01     9537.71    120.57 o
   3   6   7      591.13      597.56     30.95 o
   4   6   7     7072.31     6940.05     95.45 o
   5   6   7     6022.69     6096.80     90.76 o
   6   6   7       19.06       29.00     17.60 o
   7   6   7     1052.29      953.62     37.76 o
   8   6   7     1062.86     1158.59     43.46 o
   9   6   7       28.43       77.66     27.70 o
  -9   7   7      864.40      831.67     47.25 o
  -8   7   7      137.63      113.33     26.79 o
  -7   7   7      706.90      769.37     89.23 o
  -6   7   7     3214.56     3136.66     76.14 o
  -5   7   7     1822.75     1753.00     78.47 o
  -4   7   7     1795.57     1919.40     74.16 o
  -3   7   7     8191.29     8110.10    145.44 o
  -2   7   7     3489.49     3319.12     79.79 o
  -1   7   7     1681.76     1769.78     68.35 o
   0   7   7    10322.48    10220.24    142.53 o
   1   7   7      771.72      754.28     30.90 o
   2   7   7     3256.67     3211.38     57.96 o
   3   7   7     3361.82     3279.36     79.07 o
   4   7   7      542.18      578.00     33.67 o
   5   7   7     1539.81     1432.41     63.97 o
   6   7   7     2796.19     2592.26     90.90 o
   7   7   7      202.96      227.10     33.25 o
   8   7   7      279.23      255.62     35.77 o
  -8   8   7      115.35      133.37     55.00 o
  -7   8   7       75.10       94.37     39.09 o
  -6   8   7        0.31       -3.56     33.96 o
  -5   8   7      217.61      253.50     40.77 o
  -4   8   7      143.42      122.72     26.73 o
  -3   8   7       24.41       -0.56     20.96 o
  -2   8   7      142.10      196.51     36.87 o
  -1   8   7     1878.36     1784.52     50.63 o
   0   8   7       74.58       70.29     15.95 o
   1   8   7     1799.02     1839.97     64.10 o
   2   8   7      360.47      287.46     27.75 o
   3   8   7       16.77       12.54     18.52 o
   4   8   7      196.81      194.19     26.92 o
   5   8   7       94.65       81.17     22.32 o
   6   8   7       36.62       38.86     22.85 o
   7   8   7       12.54       22.69     26.66 o
   8   8   7        6.31        7.48     29.20 o
  -8   9   7        2.24       17.57     61.59 o
  -7   9   7      240.32      339.34     60.59 o
  -6   9   7      542.33      472.22     99.41 o
  -5   9   7        1.21       22.16     32.32 o
  -4   9   7      415.62      474.24     48.94 o
  -3   9   7     1104.54     1170.01     87.40 o
  -2   9   7      548.43      517.71     31.91 o
  -1   9   7     1951.18     1877.41     55.00 o
   0   9   7     2401.08     2239.82     59.10 o
   1   9   7      898.23      908.31     38.00 o
   2   9   7      178.00      232.68     31.47 o
   3   9   7     1283.77     1509.22     51.50 o
   4   9   7      316.92      314.84     31.02 o
   5   9   7        0.94       11.33     21.82 o
   6   9   7      280.85      323.30     32.61 o
   7   9   7      158.25      219.74     31.31 o
  -7  10   7      256.26      218.82     51.95 o
  -6  10   7      407.71      478.88     56.99 o
  -5  10   7     1477.74     1585.21    147.51 o
  -4  10   7      964.38      805.31     61.44 o
  -3  10   7      177.03      251.65     33.47 o
  -2  10   7     2622.13     2625.32     67.30 o
  -1  10   7     5029.02     4861.63     95.24 o
   0  10   7       25.82       24.83     21.70 o
   1  10   7     5888.17     6151.23    108.69 o
   2  10   7     3805.66     4036.21     99.79 o
   3  10   7      224.19      246.08     29.17 o
   4  10   7     1429.38     1462.07     54.53 o
   5  10   7      965.53     1090.61     45.78 o
   6  10   7      123.40      182.45     31.04 o
   7  10   7      173.92      127.23     35.03 o
  -7  11   7      322.51      341.94     81.19 o
  -6  11   7      647.91      644.17     66.14 o
  -5  11   7      328.36      215.28     47.95 o
  -4  11   7      483.16      478.80     53.88 o
  -3  11   7     1995.01     1891.30     87.25 o
  -2  11   7      294.59      246.62     30.20 o
  -1  11   7      669.48      631.21     38.77 o
   0  11   7     2607.20     2523.83     68.87 o
   1  11   7      339.71      356.47     39.74 o
   2  11   7      419.93      369.12     39.36 o
   3  11   7     1006.18     1107.05     58.02 o
   4  11   7      232.83      221.87     31.84 o
   5  11   7      266.42      205.11     38.30 o
   6  11   7      668.01      614.45     41.16 o
  -6  12   7       11.43      -57.42     57.42 o
  -5  12   7      120.03       31.79     42.12 o
  -4  12   7      145.83      134.33     44.33 o
  -3  12   7       87.19       72.35     39.38 o
  -2  12   7      377.79      342.83     42.68 o
  -1  12   7       73.76       37.65     25.57 o
   0  12   7       86.31      112.20     35.83 o
   1  12   7      337.89      329.82     42.99 o
   2  12   7      395.35      346.87     40.92 o
   3  12   7        1.51       11.43     31.03 o
   4  12   7      292.86      169.47     40.17 o
   5  12   7      122.97       62.56     38.29 o
  -5  13   7       33.09       43.98     63.76 o
  -4  13   7       17.46        1.01     41.92 o
  -3  13   7       38.83       14.26     31.68 o
  -2  13   7      103.91       80.11     35.31 o
  -1  13   7      147.36      127.27     30.60 o
   0  13   7       19.29       40.20     31.78 o
   1  13   7      131.46       91.12     47.17 o
   2  13   7        7.22       13.59     44.66 o
   3  13   7       15.75       42.99     36.63 o
   4  13   7        2.55      -19.76     34.68 o
  -3  14   7        5.93       30.84     35.16 o
  -2  14   7      320.06      373.17     46.43 o
  -1  14   7      132.56      124.59     38.52 o
   0  14   7        1.87        1.10     33.96 o
   1  14   7      180.97      243.44     57.68 o
   2  14   7      462.36      559.59     71.11 o
 -10   0   8      733.68      640.60     90.04 o
  -9   0   8     1998.93     2376.34    142.09 o
  -8   0   8        8.56      -18.44     30.69 o
  -7   0   8     4243.48     4376.67    123.04 o
  -6   0   8     9981.15    10422.47    215.16 o
  -5   0   8      438.79      315.05     34.89 o
  -4   0   8     8295.47     8000.91    138.20 o
  -3   0   8    12328.62    12336.33    158.97 o
  -2   0   8     1304.14     1339.56     34.23 o
  -1   0   8    27492.50    27157.12    318.68 o
   0   0   8    14570.19    14279.72    179.96 o
   1   0   8       37.53       34.59     26.83 o
   2   0   8    24764.26    24544.48    406.38 o
   3   0   8    23932.33    24036.20    360.84 o
   4   0   8      207.22      216.18     24.92 o
   5   0   8     9718.75    10039.86    208.71 o
   6   0   8     7715.40     7965.26    186.70 o
   7   0   8      252.15      391.02     48.00 o
   8   0   8     1798.66     1872.39     94.00 o
   9   0   8     1834.47     1931.06    134.06 o
 -10   1   8      197.65      196.73     49.48 o
  -9   1   8      140.06      147.31     43.51 o
  -8   1   8      567.50      602.23     50.61 o
  -7   1   8      777.76      875.49     41.37 o
  -6   1   8     2083.70     1976.60     53.92 o
  -5   1   8     5868.51     5782.47     98.35 o
  -4   1   8      714.18      748.19     23.99 o
  -3   1   8     2381.00     2330.67     31.13 o
  -2   1   8    25201.69    25058.10    224.04 o
  -1   1   8     3935.43     3880.08     45.66 o
   0   1   8    10801.67    10562.95    122.13 o
   1   1   8    21076.20    20838.77    191.02 o
   2   1   8    14464.30    14252.99    150.35 o
   3   1   8     1893.19     1885.08     38.22 o
   4   1   8     9553.64     9419.10    111.86 o
   5   1   8     2629.83     2651.49     56.15 o
   6   1   8       31.57       40.89     21.24 o
   7   1   8     2281.12     2277.48     78.22 o
   8   1   8      428.38      525.84     40.73 o
   9   1   8       52.08      115.84     33.77 o
 -10   2   8       64.91       59.14     42.59 o
  -9   2   8       54.97        9.18     36.74 o
  -8   2   8       14.22       -4.72     26.06 o
  -7   2   8        7.75       -0.96     19.55 o
  -6   2   8      450.29      495.60     26.54 o
  -5   2   8       66.94       79.10     13.96 o
  -4   2   8       11.56       83.82     35.74 o
  -3   2   8      370.12      417.24     18.26 o
  -2   2   8       41.95       37.70      8.64 o
  -1   2   8      943.59      973.44     22.72 o
   0   2   8       84.40      102.15     16.88 o
   1   2   8       21.89       24.52      9.11 o
   2   2   8      249.73      272.58     16.02 o
   3   2   8      475.21      521.34     21.57 o
   4   2   8      148.43      146.88     16.18 o
   5   2   8        8.40       33.93     17.22 o
   6   2   8      107.22      109.89     21.04 o
   7   2   8        1.81       21.14     23.08 o
   8   2   8      108.05       72.45     29.22 o
   9   2   8        0.52       43.26     27.29 o
 -10   3   8       32.11       99.75     55.69 o
  -9   3   8      120.45      131.70     41.90 o
  -8   3   8     1259.43     1265.36     70.22 o
  -7   3   8       88.14      134.77     26.12 o
  -6   3   8     1089.85     1065.49     41.95 o
  -5   3   8     2261.82     2202.33     42.63 o
  -4   3   8     1803.16     1831.99     37.42 o
  -3   3   8     3900.79     3686.65     54.02 o
  -2   3   8     9294.02     9137.73     88.00 o
  -1   3   8     4595.89     4654.36     51.11 o
   0   3   8     1837.92     1826.54     30.75 o
   1   3   8    16749.15    16837.11    171.03 o
   2   3   8     3565.82     3569.96     50.04 o
   3   3   8      519.46      529.58     21.36 o
   4   3   8     5164.72     5041.28     70.63 o
   5   3   8     1995.42     2046.63     56.21 o
   6   3   8       98.33       95.20     23.36 o
   7   3   8      916.71     1014.05     63.96 o
   8   3   8      339.64      398.62     37.99 o
   9   3   8       31.89       18.62     29.96 o
  -9   4   8     1117.97     1120.47     54.27 o
  -8   4   8       69.61       20.71     24.63 o
  -7   4   8     4277.22     4312.39     82.68 o
  -6   4   8     6967.87     6905.31     98.19 o
  -5   4   8        7.55        2.95     13.96 o
  -4   4   8    12529.39    12312.84    147.32 o
  -3   4   8    13092.11    12890.88    150.56 o
  -2   4   8       87.62      119.02     12.15 o
  -1   4   8     9533.51     9704.66     99.34 o
   0   4   8    16056.08    16163.22    151.42 o
   1   4   8      185.57      230.10     14.42 o
   2   4   8    14283.52    13947.02    162.18 o
   3   4   8     9159.29     8804.04    113.30 o
   4   4   8        5.34       25.19     18.77 o
   5   4   8     7274.95     7176.30    117.09 o
   6   4   8     4250.45     4189.26    105.77 o
   7   4   8        3.96        9.27     20.53 o
   8   4   8     1409.55     1352.37     56.76 o
   9   4   8      982.51     1152.92     55.56 o
  -9   5   8      284.62      241.38     33.56 o
  -8   5   8      988.23      966.51     60.67 o
  -7   5   8      318.51      376.01     38.46 o
  -6   5   8      871.29      952.85     37.06 o
  -5   5   8     8756.38     8962.03    116.11 o
  -4   5   8     2560.66     2473.38     47.37 o
  -3   5   8     4681.01     4563.53     78.40 o
  -2   5   8    15403.77    15328.92    210.15 o
  -1   5   8     4500.69     4371.38     65.87 o
   0   5   8     4004.42     4054.58     53.20 o
   1   5   8    13638.41    13313.24    154.31 o
   2   5   8     5632.29     5377.99     87.18 o
   3   5   8      483.10      434.58     21.63 o
   4   5   8     4647.77     4505.70     82.29 o
   5   5   8     1781.19     1828.46     51.91 o
   6   5   8      409.72      347.67     27.01 o
   7   5   8     1379.53     1330.61     45.32 o
   8   5   8       86.08       90.77     28.52 o
  -9   6   8       28.13       48.17     26.55 o
  -8   6   8       10.21        8.06     20.62 o
  -7   6   8      106.29      115.95     21.03 o
  -6   6   8      412.29      467.56     29.95 o
  -5   6   8      272.86      244.66     18.35 o
  -4   6   8       36.10       51.23     15.65 o
  -3   6   8     1602.58     1563.19     39.54 o
  -2   6   8      899.31      922.71     20.66 o
  -1   6   8      197.68      237.09     18.22 o
   0   6   8       87.77      110.91     15.82 o
   1   6   8       17.86       30.04     13.37 o
   2   6   8      288.82      331.72     21.23 o
   3   6   8      117.41       96.04     14.11 o
   4   6   8       99.92       76.49     16.10 o
   5   6   8      212.53      239.87     21.90 o
   6   6   8      228.51      195.89     29.09 o
   7   6   8        1.34       14.35     20.33 o
   8   6   8      256.25      207.75     30.23 o
  -9   7   8      138.51      181.11     39.12 o
  -8   7   8      311.54      301.46     33.57 o
  -7   7   8        1.67       -5.81     20.98 o
  -6   7   8      184.33      162.68     22.59 o
  -5   7   8      979.02      973.37     61.99 o
  -4   7   8      334.23      282.66     31.92 o
  -3   7   8     2994.64     2912.33     77.62 o
  -2   7   8     2105.93     1888.62     52.60 o
  -1   7   8     1029.70      978.61     38.86 o
   0   7   8      657.15      682.29     27.93 o
   1   7   8     3663.17     3778.46     64.06 o
   2   7   8      416.18      458.69     28.56 o
   3   7   8      116.94      111.64     22.36 o
   4   7   8     1795.97     1915.14     71.08 o
   5   7   8      828.53      984.59     44.69 o
   6   7   8       47.20       32.58     24.87 o
   7   7   8      227.91      263.32     43.01 o
   8   7   8      100.38      156.86     35.04 o
  -8   8   8       30.91       18.67     43.72 o
  -7   8   8     1438.58     1644.23    107.87 o
  -6   8   8      996.41     1034.80    109.51 o
  -5   8   8       62.21       56.41     32.29 o
  -4   8   8     2251.01     2257.45     72.35 o
  -3   8   8     4805.87     4412.24    138.30 o
  -2   8   8        3.36      -17.20     17.20 o
  -1   8   8     2675.27     2676.05     64.63 o
   0   8   8     5620.41     5425.23     84.29 o
   1   8   8        0.61       26.99     18.17 o
   2   8   8     3730.80     3541.65     87.91 o
   3   8   8     2274.46     2308.98     61.49 o
   4   8   8       53.16       79.74     23.64 o
   5   8   8     2853.74     2632.66     71.69 o
   6   8   8     1615.30     1571.97     60.47 o
   7   8   8       70.95      125.76     32.34 o
  -8   9   8      705.70      712.86     94.81 o
  -7   9   8       53.07       42.71     40.03 o
  -6   9   8      213.87      179.18     44.08 o
  -5   9   8     1517.08     1604.25     84.20 o
  -4   9   8      777.59      687.65     57.87 o
  -3   9   8     1992.79     2070.23     70.10 o
  -2   9   8     4195.88     4058.43     85.30 o
  -1   9   8     1187.05     1140.55     45.77 o
   0   9   8     1649.15     1747.99     70.01 o
   1   9   8     4951.88     5065.33     94.00 o
   2   9   8      615.76      699.89     43.56 o
   3   9   8      331.87      319.89     29.98 o
   4   9   8     2254.19     2293.57     66.57 o
   5   9   8      809.30      896.13     66.71 o
   6   9   8      179.83      158.09     39.65 o
   7   9   8      606.87      610.28     45.38 o
  -7  10   8      160.12      144.48     48.59 o
  -6  10   8       79.68      115.85     43.50 o
  -5  10   8      132.17       72.28     41.02 o
  -4  10   8      421.58      479.66     64.97 o
  -3  10   8      222.16      176.41     32.32 o
  -2  10   8        9.50       -4.14     20.51 o
  -1  10   8       68.02       59.83     24.74 o
   0  10   8      735.98      724.50     44.77 o
   1  10   8      331.66      274.55     56.33 o
   2  10   8      823.73      727.79     48.99 o
   3  10   8       26.04      -19.90     21.07 o
   4  10   8       64.10       88.48     27.27 o
   5  10   8      461.17      335.18     36.60 o
   6  10   8      102.89       74.65     30.73 o
  -6  11   8       42.54       11.51     42.99 o
  -5  11   8      114.00      163.91     47.52 o
  -4  11   8       14.92       17.06     36.68 o
  -3  11   8        2.79        4.40     26.65 o
  -2  11   8      445.18      534.35     52.26 o
  -1  11   8       74.66       51.20     25.24 o
   0  11   8      357.42      386.99     35.37 o
   1  11   8       11.22       33.53     39.83 o
   2  11   8       50.46       76.89     31.44 o
   3  11   8       73.84      108.02     33.51 o
   4  11   8      116.91      127.59     30.22 o
   5  11   8       51.31       89.89     30.72 o
   6  11   8       13.34       33.41     35.09 o
  -5  12   8       39.48       97.38     46.15 o
  -4  12   8      315.85      323.79     53.99 o
  -3  12   8      629.82      584.52     49.65 o
  -2  12   8        6.45       18.14     26.60 o
  -1  12   8     1058.53     1102.36     51.21 o
   0  12   8      766.95      750.97     53.20 o
   1  12   8       12.80       -8.79     41.33 o
   2  12   8      852.77      846.03     73.80 o
   3  12   8      348.49      390.75     47.04 o
   4  12   8       22.28       61.55     36.81 o
   5  12   8      338.58      222.09    100.23 o
  -4  13   8        6.02        6.49     33.50 o
  -3  13   8      439.87      560.61    134.39 o
  -2  13   8      973.38      844.36     55.90 o
  -1  13   8       85.29       61.61     29.80 o
   0  13   8      229.01      350.44     82.09 o
   1  13   8      752.25      816.24     75.94 o
   2  13   8      385.52      293.70     93.25 o
   3  13   8      135.88      101.16     40.54 o
  -2  14   8        4.04        9.72     35.31 o
  -1  14   8      112.14      166.72     42.10 o
   0  14   8       69.12       51.64     37.89 o
   1  14   8        1.42      -22.93     46.44 o
 -10   1   9      615.77      610.57     99.80 o
  -9   1   9       30.92       29.17     39.32 o
  -8   1   9      883.01      912.27     51.80 o
  -7   1   9     1992.44     2009.58     59.15 o
  -6   1   9     1408.41     1524.27     49.37 o
  -5   1   9     1146.46     1005.24     30.64 o
  -4   1   9     6268.81     6266.64     80.95 o
  -3   1   9     4466.98     4727.10     54.96 o
  -2   1   9     1506.51     1403.24     30.08 o
  -1   1   9    13906.10    14260.50    138.15 o
   0   1   9     3649.96     3642.03     48.04 o
   1   1   9     2300.59     2396.25     42.77 o
   2   1   9     8537.93     8509.47    101.63 o
   3   1   9     2071.84     2116.13     47.59 o
   4   1   9     1143.83     1124.74     33.29 o
   5   1   9     4563.70     4676.65     80.78 o
   6   1   9     1615.80     1735.60     57.42 o
   7   1   9       77.32       43.34     25.94 o
   8   1   9     1598.11     1569.96     90.55 o
   9   1   9      334.99      368.77     41.19 o
  -9   2   9     1479.10     1511.29     66.91 o
  -8   2   9     1762.77     1795.66     68.56 o
  -7   2   9      138.07      112.65     25.04 o
  -6   2   9     7123.71     7012.64    103.07 o
  -5   2   9     7624.14     7764.54     96.88 o
  -4   2   9      406.84      371.03     19.82 o
  -3   2   9    14850.50    14535.31    132.47 o
  -2   2   9    29484.07    29403.88    262.61 o
  -1   2   9      857.11      871.56     21.25 o
   0   2   9    26174.22    26032.73    234.91 o
   1   2   9    28055.60    28013.91    252.30 o
   2   2   9     2631.10     2516.69     62.49 o
   3   2   9    11435.79    11483.03    130.37 o
   4   2   9     8649.10     8496.23    105.68 o
   5   2   9      277.00      260.97     24.13 o
   6   2   9     1704.99     1717.42     50.47 o
   7   2   9     2616.59     2683.20     74.19 o
   8   2   9       26.23       43.97     29.73 o
   9   2   9      546.87      519.01     45.71 o
  -9   3   9      201.37      211.42     35.74 o
  -8   3   9      187.37      186.59     32.27 o
  -7   3   9     3346.86     3212.13     83.33 o
  -6   3   9     4205.87     4361.46     73.82 o
  -5   3   9     1165.28     1052.62     31.89 o
  -4   3   9     5861.75     5878.38     78.23 o
  -3   3   9     3064.95     3187.96     47.10 o
  -2   3   9     1630.11     1658.45     29.72 o
  -1   3   9    15336.46    15076.10    189.97 o
   0   3   9     1387.36     1451.25     28.76 o
   1   3   9     2914.63     3043.40     54.17 o
   2   3   9    11456.97    11237.19    115.95 o
   3   3   9     3837.61     3735.47     58.59 o
   4   3   9     4556.51     4469.53     75.37 o
   5   3   9     8460.21     8463.13    135.16 o
   6   3   9     2113.26     2140.20     61.91 o
   7   3   9      335.33      302.05     38.31 o
   8   3   9     1723.52     1764.21     74.90 o
   9   3   9      471.09      530.04     45.98 o
  -9   4   9       27.48       26.42     29.06 o
  -8   4   9        3.44        5.41     24.01 o
  -7   4   9      543.04      599.03     38.99 o
  -6   4   9       61.60       52.80     17.96 o
  -5   4   9      430.36      456.66     24.95 o
  -4   4   9      223.68      236.36     19.70 o
  -3   4   9        7.22       22.19     11.91 o
  -2   4   9      900.34      939.89     26.87 o
  -1   4   9      163.06      181.55     18.54 o
   0   4   9     1084.79     1121.05     30.50 o
   1   4   9       65.85      112.20     15.56 o
   2   4   9      353.18      344.68     20.76 o
   3   4   9      436.87      394.50     27.52 o
   4   4   9      721.22      692.70     49.43 o
   5   4   9       30.78       61.91     21.27 o
   6   4   9      204.85      150.94     26.61 o
   7   4   9      139.59      102.37     27.20 o
   8   4   9        0.48      -26.60     26.60 o
  -9   5   9       57.91       70.96     30.25 o
  -8   5   9      129.65      152.87     30.05 o
  -7   5   9     1032.77     1064.07     41.79 o
  -6   5   9      125.36      135.70     25.54 o
  -5   5   9      199.31      190.34     19.58 o
  -4   5   9     4143.20     3912.78     64.78 o
  -3   5   9     2431.04     2267.29     47.54 o
  -2   5   9      950.36      936.19     30.25 o
  -1   5   9     2174.68     2061.49     43.82 o
   0   5   9     3574.61     3416.71     64.76 o
   1   5   9      858.98      805.37     27.50 o
   2   5   9     3866.40     3894.19     64.18 o
   3   5   9      793.77      756.40     32.65 o
   4   5   9       10.56        8.68     17.54 o
   5   5   9     2428.73     2328.15     60.54 o
   6   5   9      370.35      425.25     30.10 o
   7   5   9       94.49       79.21     23.85 o
   8   5   9      388.18      422.64     38.69 o
  -9   6   9      343.32      311.91     54.16 o
  -8   6   9     1114.10     1105.21     52.27 o
  -7   6   9       77.25       64.93     21.20 o
  -6   6   9     2307.22     2351.81     72.00 o
  -5   6   9     3421.13     3374.58     59.05 o
  -4   6   9        0.80       13.14     16.50 o
  -3   6   9     9447.73     9241.13    119.80 o
  -2   6   9     7439.50     7123.94     96.74 o
  -1   6   9      325.92      271.97     16.97 o
   0   6   9     7422.28     7542.89    108.40 o
   1   6   9    15044.87    14463.80    167.12 o
   2   6   9      406.85      439.92     33.40 o
   3   6   9     3554.59     3389.69     59.42 o
   4   6   9     6015.48     5858.21     97.35 o
   5   6   9      429.18      499.16     27.96 o
   6   6   9     1661.78     1595.04     65.57 o
   7   6   9      734.60      755.55     36.56 o
   8   6   9       83.88       72.85     27.78 o
  -8   7   9      238.47      224.13     33.15 o
  -7   7   9     1886.10     1929.37     61.84 o
  -6   7   9      528.61      489.94     31.36 o
  -5   7   9      181.16      222.16     20.33 o
  -4   7   9     5638.00     5394.75    117.33 o
  -3   7   9     1267.36     1245.60     74.53 o
  -2   7   9     2598.04     2620.86     78.37 o
  -1   7   9     3456.20     3212.03     71.07 o
   0   7   9     1547.01     1499.52     45.47 o
   1   7   9     1731.91     1791.00     59.68 o
   2   7   9     5760.10     5449.49     85.00 o
   3   7   9      857.65      896.45     40.30 o
   4   7   9      866.00      825.80     55.32 o
   5   7   9     3324.13     3157.09     79.23 o
   6   7   9      915.45     1017.79     50.28 o
   7   7   9      269.19      212.88     36.32 o
  -8   8   9       58.89       56.41     46.29 o
  -7   8   9       13.69       -4.10     36.94 o
  -6   8   9      117.39      125.46     43.19 o
  -5   8   9      227.53      261.36     70.96 o
  -4   8   9       42.72       40.49     26.21 o
  -3   8   9     1482.02     1419.76     51.92 o
  -2   8   9     1216.86     1049.87     43.13 o
  -1   8   9        0.03        5.47     19.37 o
   0   8   9      642.46      627.99     44.09 o
   1   8   9     1538.15     1516.20     65.08 o
   2   8   9        8.60       13.06     23.85 o
   3   8   9       49.91       63.89     23.00 o
   4   8   9       59.53       46.65     23.92 o
   5   8   9       51.00       89.33     28.12 o
   6   8   9       97.02       85.78     29.32 o
   7   8   9       42.69       14.51     30.12 o
  -7   9   9       53.72       42.84     43.79 o
  -6   9   9       15.48      -10.83     39.13 o
  -5   9   9      126.23      141.93     44.07 o
  -4   9   9      365.14      318.90     38.08 o
  -3   9   9       76.85       87.10     25.21 o
  -2   9   9      369.86      388.71     32.64 o
  -1   9   9      295.80      304.42     30.17 o
   0   9   9       14.66       10.23     21.99 o
   1   9   9      151.24      119.67     37.99 o
   2   9   9      397.37      472.59     49.80 o
   3   9   9      337.41      381.49     32.60 o
   4   9   9       27.28        6.74     23.45 o
   5   9   9      173.41      204.55     33.21 o
   6   9   9      146.59      202.95     33.93 o
  -7  10   9        0.46       15.87     57.42 o
  -6  10   9      325.82      369.49     57.86 o
  -5  10   9      524.17      457.54    125.69 o
  -4  10   9        2.00      100.44     40.12 o
  -3  10   9     1299.11     1403.41     54.86 o
  -2  10   9     1730.19     1680.25     71.99 o
  -1  10   9        5.28        4.30     22.44 o
   0  10   9     1996.24     2142.15     65.45 o
   1  10   9     2196.28     2146.59     96.12 o
   2  10   9       42.83       86.98     31.14 o
   3  10   9      932.39      849.47     78.21 o
   4  10   9     1450.14     1545.47     58.78 o
   5  10   9      281.27      337.19     37.96 o
   6  10   9      267.39      243.97     36.67 o
  -6  11   9      147.94      157.09     68.79 o
  -5  11   9       65.68       31.30     42.41 o
  -4  11   9      968.17     1014.95     59.18 o
  -3  11   9      333.38      266.57     34.75 o
  -2  11   9      128.09      137.12     29.19 o
  -1  11   9      912.25      888.44     46.00 o
   0  11   9      363.72      382.86     35.92 o
   1  11   9      659.57      697.61     66.02 o
   2  11   9     1289.21     1293.33     82.84 o
   3  11   9      376.24      475.84     62.92 o
   4  11   9      196.61      143.15     46.12 o
   5  11   9     1087.70      948.16     53.45 o
  -5  12   9       37.35       70.87     65.75 o
  -4  12   9       13.42       -5.21     33.16 o
  -3  12   9      225.56      212.10     39.97 o
  -2  12   9      138.36       90.16     30.50 o
  -1  12   9        4.12        2.76     26.98 o
   0  12   9      210.57      144.06     38.97 o
   1  12   9      275.54      234.57     55.05 o
   2  12   9       38.25       19.74     44.00 o
   3  12   9      115.46       52.65     38.66 o
   4  12   9       53.69       39.15     44.49 o
  -3  13   9       13.93       11.19     32.75 o
  -2  13   9       16.57       34.44     33.03 o
  -1  13   9      191.62      198.13     42.28 o
   0  13   9       51.88       22.55     37.60 o
   1  13   9        1.09      -53.87     53.87 o
   2  13   9        7.20       41.14     56.64 o
   3  13   9      167.07      217.47     85.18 o
  -9   0  10       41.59        1.73     55.26 o
  -8   0  10     2157.54     2121.53    244.92 o
  -7   0  10     3547.85     3929.50    278.10 o
  -6   0  10      810.54      995.40     88.43 o
  -5   0  10     6153.72     5942.33    117.20 o
  -4   0  10     8625.61     8960.49    154.03 o
  -3   0  10      615.09      677.42     39.16 o
  -2   0  10     7131.46     7278.85    109.12 o
  -1   0  10    21703.25    21759.24    300.68 o
   0   0  10     1500.11     1552.14     42.72 o
   1   0  10    21828.08    22066.36    317.30 o
   2   0  10     8614.12     8566.76    148.39 o
   3   0  10       21.61       35.60     20.73 o
   4   0  10    14068.12    14477.94    234.03 o
   5   0  10     8715.33     8904.88    219.07 o
   6   0  10      521.69      538.85     53.50 o
   7   0  10     2262.90     2335.89    120.31 o
   8   0  10     3295.46     3690.91    209.53 o
  -9   1  10     1073.84     1215.71     77.17 o
  -8   1  10      158.60      169.26     34.77 o
  -7   1  10      134.62       89.57     23.13 o
  -6   1  10     3702.77     3644.57     69.89 o
  -5   1  10     2047.45     2228.73     51.99 o
  -4   1  10     3508.94     3373.28     49.05 o
  -3   1  10     8453.31     8580.27    102.73 o
  -2   1  10     7820.26     7899.85     81.75 o
  -1   1  10     2070.79     2062.38     34.19 o
   0   1  10    13438.26    13279.21    140.55 o
   1   1  10     3154.42     2996.86     46.91 o
   2   1  10      262.41      304.64     19.40 o
   3   1  10     7958.32     7927.21    100.79 o
   4   1  10     2738.40     2779.12     53.34 o
   5   1  10      461.61      536.04     30.92 o
   6   1  10     2184.82     2223.95     66.10 o
   7   1  10      570.38      556.42     40.63 o
   8   1  10      278.33      239.18     37.33 o
  -9   2  10        1.29      -28.87     28.87 o
  -8   2  10        2.85        0.92     24.12 o
  -7   2  10        4.29       -6.35     19.22 o
  -6   2  10       79.96       92.92     20.35 o
  -5   2  10      296.08      299.04     21.04 o
  -4   2  10        8.07        9.30     10.93 o
  -3   2  10        4.25       13.18     10.17 o
  -2   2  10       95.07       85.32     12.49 o
  -1   2  10      140.10      148.66     12.52 o
   0   2  10       18.37       27.28     10.66 o
   1   2  10       45.81       57.54     12.46 o
   2   2  10      281.74      292.02     19.46 o
   3   2  10       34.04       28.27     14.71 o
   4   2  10      481.37      500.63     32.14 o
   5   2  10        6.95       19.85     18.54 o
   6   2  10        2.94       -1.12     22.85 o
   7   2  10        1.21        9.34     26.51 o
   8   2  10       11.36        3.88     28.43 o
  -9   3  10      300.35      256.95     38.02 o
  -8   3  10      189.38      201.62     33.85 o
  -7   3  10      460.35      422.15     32.75 o
  -6   3  10     1511.30     1470.25     43.56 o
  -5   3  10     1059.45     1079.41     43.56 o
  -4   3  10      437.05      452.49     20.64 o
  -3   3  10     8474.83     8322.64     93.50 o
  -2   3  10     2543.10     2535.60     56.31 o
  -1   3  10     1619.60     1685.82     60.58 o
   0   3  10     6729.73     6623.56     80.48 o
   1   3  10     5584.68     5558.68     69.22 o
   2   3  10      518.07      565.26     23.90 o
   3   3  10     3403.98     3428.97     57.97 o
   4   3  10     2290.29     2123.86     57.95 o
   5   3  10       44.23       47.13     22.28 o
   6   3  10     2362.23     2386.46     67.78 o
   7   3  10      459.01      505.29     46.89 o
   8   3  10       28.55      -31.60     31.60 o
  -9   4  10        1.03       26.73     30.26 o
  -8   4  10     1401.76     1302.94     58.17 o
  -7   4  10     2396.06     2333.95     86.80 o
  -6   4  10       12.31       20.01     17.20 o
  -5   4  10     3068.09     3174.01     68.36 o
  -4   4  10     7058.06     6931.87     90.16 o
  -3   4  10      235.80      257.31     18.44 o
  -2   4  10     8436.05     8434.83    128.36 o
  -1   4  10    10697.37    10408.01    148.66 o
   0   4  10      353.41      327.09     23.85 o
   1   4  10    10875.68    10696.65    134.37 o
   2   4  10    13116.82    13132.25    159.96 o
   3   4  10      131.79      111.55     18.21 o
   4   4  10     5859.97     5649.17    136.17 o
   5   4  10     5526.89     5463.25    102.45 o
   6   4  10      610.36      684.39     39.89 o
   7   4  10      749.99      728.29     50.08 o
   8   4  10     1523.41     1758.34     73.38 o
  -9   5  10      422.43      381.06     39.71 o
  -8   5  10      184.46      201.74     38.64 o
  -7   5  10      563.49      549.57     33.73 o
  -6   5  10     3465.85     3442.54     66.10 o
  -5   5  10      692.65      753.62     33.89 o
  -4   5  10     3794.55     3922.34     67.08 o
  -3   5  10    10936.96    10836.80    138.43 o
  -2   5  10     4020.37     4026.30     68.18 o
  -1   5  10     1335.13     1445.46     52.09 o
   0   5  10    11163.22    10922.71    191.87 o
   1   5  10     6373.83     6278.07     89.56 o
   2   5  10      144.28      176.47     21.53 o
   3   5  10     6060.06     5679.51     97.73 o
   4   5  10     2042.59     2036.86     67.61 o
   5   5  10      312.18      281.30     29.20 o
   6   5  10      705.82      711.57     40.04 o
   7   5  10      186.45      231.22     29.17 o
   8   5  10      118.68       53.88     30.23 o
  -8   6  10       47.71        5.47     28.15 o
  -7   6  10       64.55       42.74     21.18 o
  -6   6  10       35.34       26.81     18.47 o
  -5   6  10      539.30      550.58     26.02 o
  -4   6  10      281.36      277.26     24.54 o
  -3   6  10       23.96       48.88     16.10 o
  -2   6  10      375.35      384.19     23.08 o
  -1   6  10      520.79      565.69     27.75 o
   0   6  10      113.40      134.99     17.92 o
   1   6  10      537.70      512.81     26.89 o
   2   6  10      666.69      566.37     45.24 o
   3   6  10       32.99       29.57     17.35 o
   4   6  10      676.59      499.81     35.51 o
   5   6  10      497.62      450.22     28.69 o
   6   6  10        2.93       -2.30     19.97 o
   7   6  10      299.47      214.86     28.19 o
  -8   7  10       87.85       50.42     28.77 o
  -7   7  10      136.85      177.82     37.54 o
  -6   7  10      787.48      813.01     40.56 o
  -5   7  10      381.59      360.05     40.62 o
  -4   7  10      125.37      129.74     18.81 o
  -3   7  10     1674.74     1661.79     54.81 o
  -2   7  10      304.42      310.60     29.63 o
  -1   7  10      197.77      207.34     29.11 o
   0   7  10     1402.90     1336.05     56.67 o
   1   7  10     2192.79     2075.85     56.29 o
   2   7  10        5.68      -22.36     22.36 o
   3   7  10      964.23     1043.60     44.02 o
   4   7  10      771.37      874.47     44.42 o
   5   7  10        0.63      -16.88     26.12 o
   6   7  10      246.39      263.68     35.76 o
   7   7  10      196.25      302.14     39.20 o
  -7   8  10     1141.78     1184.78     79.21 o
  -6   8  10        2.65      -36.22     36.22 o
  -5   8  10      917.44      978.28     69.11 o
  -4   8  10     2930.58     2858.01     74.24 o
  -3   8  10       98.20      110.97     36.88 o
  -2   8  10     2732.36     2706.05     91.44 o
  -1   8  10     2834.97     2739.62     69.77 o
   0   8  10      563.83      506.48     40.03 o
   1   8  10     3165.42     2946.65     83.59 o
   2   8  10     4544.58     4390.77    105.59 o
   3   8  10       23.84       26.57     22.51 o
   4   8  10     1269.26     1201.50     51.01 o
   5   8  10     2368.36     2488.16     73.44 o
   6   8  10       96.07      142.63     33.34 o
   7   8  10      661.40      702.31     82.88 o
  -7   9  10      270.18      338.82     58.21 o
  -6   9  10     1065.14     1088.10    133.24 o
  -5   9  10      330.90      350.17     52.75 o
  -4   9  10      223.17      248.50     32.40 o
  -3   9  10     3760.20     3790.91     87.78 o
  -2   9  10      769.90      731.71     41.89 o
  -1   9  10      369.10      360.88     39.75 o
   0   9  10     3112.21     3102.58     97.29 o
   1   9  10     2069.97     2044.82     92.96 o
   2   9  10      316.63      296.57     36.86 o
   3   9  10     1111.31     1198.32     60.16 o
   4   9  10      674.47      814.65     45.05 o
   5   9  10      106.12       85.92     29.66 o
   6   9  10      857.04      773.64     49.63 o
  -6  10  10        6.91      -10.86     41.45 o
  -5  10  10        4.00       16.44     38.21 o
  -4  10  10      197.84      265.89     40.97 o
  -3  10  10       25.21       10.10     24.38 o
  -2  10  10      262.75      208.24     31.36 o
  -1  10  10       27.50       14.60     24.99 o
   0  10  10       33.25       26.59     36.98 o
   1  10  10      348.17      248.41     48.85 o
   2  10  10      124.52       38.80     30.99 o
   3  10  10       66.46       77.97     39.34 o
   4  10  10      208.27      140.58     38.40 o
   5  10  10      274.68      215.68     35.83 o
  -5  11  10       56.63       20.17     47.84 o
  -4  11  10      142.28      129.51     38.79 o
  -3  11  10       39.30       76.81     29.88 o
  -2  11  10      106.53      145.43     31.40 o
  -1  11  10       36.83       56.36     27.12 o
   0  11  10      267.82      395.57     63.50 o
   1  11  10       30.28       45.79     42.11 o
   2  11  10       28.97       42.15     45.86 o
   3  11  10       87.62      125.92     38.32 o
   4  11  10      245.90      284.48     72.57 o
  -4  12  10      290.44      291.94     45.04 o
  -3  12  10       36.01       48.14     34.62 o
  -2  12  10      171.70      192.03     35.17 o
  -1  12  10      860.90      831.91     50.06 o
   0  12  10        5.46       14.87     86.79 o
   1  12  10      225.50      266.53    128.77 o
   2  12  10      412.76      624.35     73.70 o
   3  12  10      140.96      218.52     60.06 o
  -2  13  10      214.09      167.62     40.71 o
  -1  13  10       38.82       25.90     37.08 o
   0  13  10      568.42      476.71     69.80 o
   1  13  10      389.44      419.18     66.58 o
  -9   1  11       44.48       31.01     33.36 o
  -8   1  11      520.19      501.62     34.46 o
  -7   1  11      492.05      560.40     33.88 o
  -6   1  11       95.21       99.65     19.09 o
  -5   1  11     3754.40     3602.90     75.41 o
  -4   1  11     1860.28     1938.21     43.58 o
  -3   1  11      733.89      760.97     25.07 o
  -2   1  11     6777.86     6879.22     82.24 o
  -1   1  11     3689.04     3635.88     49.52 o
   0   1  11     2399.39     2523.04     40.28 o
   1   1  11     6109.62     6209.85     85.72 o
   2   1  11     5831.68     5876.83     82.48 o
   3   1  11       19.25       33.61     16.02 o
   4   1  11     7087.88     7074.26     97.97 o
   5   1  11     2761.73     2930.31     65.63 o
   6   1  11       35.67       46.75     25.39 o
   7   1  11     1340.34     1323.74     57.87 o
   8   1  11      379.52      389.37     41.99 o
  -9   2  11      697.80      693.92     85.68 o
  -8   2  11       80.16       27.40     26.44 o
  -7   2  11     1769.19     1726.95     51.21 o
  -6   2  11     4100.90     4141.38    118.21 o
  -5   2  11      152.14      209.88     20.90 o
  -4   2  11     9078.21     9078.47    139.93 o
  -3   2  11    14292.22    14152.89    156.25 o
  -2   2  11     1009.00      945.59     35.08 o
  -1   2  11    11826.92    12008.11    126.95 o
   0   2  11    19353.58    19157.36    184.02 o
   1   2  11     1023.52      951.20     28.09 o
   2   2  11     3715.41     3873.25     76.03 o
   3   2  11     7168.78     7015.18     96.58 o
   4   2  11     1392.83     1388.86     39.44 o
   5   2  11     1939.68     1896.20     52.91 o
   6   2  11     2190.70     2246.65     72.12 o
   7   2  11       95.07      116.69     31.64 o
   8   2  11      766.68      808.82     61.37 o
  -9   3  11       93.95       77.23     36.92 o
  -8   3  11     1205.32     1247.96     59.47 o
  -7   3  11      571.69      620.77     40.15 o
  -6   3  11      116.22       88.31     24.55 o
  -5   3  11     4928.01     4925.41     86.16 o
  -4   3  11     1439.67     1450.94     37.63 o
  -3   3  11      838.53      927.50     33.67 o
  -2   3  11     2783.43     2784.39     55.67 o
  -1   3  11     2647.24     2641.19     50.51 o
   0   3  11     2545.37     2752.37     45.01 o
   1   3  11     9220.83     9256.96    111.52 o
   2   3  11     2106.16     2075.26     49.15 o
   3   3  11     1400.04     1378.03     41.89 o
   4   3  11     5772.63     5782.60    105.70 o
   5   3  11     1136.64     1170.87     48.92 o
   6   3  11      150.03      116.39     28.89 o
   7   3  11     1359.51     1438.67     69.69 o
   8   3  11      664.94      764.10     63.64 o
  -8   4  11       19.55       27.11     29.28 o
  -7   4  11       13.42        4.67     25.10 o
  -6   4  11      243.21      239.79     24.82 o
  -5   4  11       47.50       65.93     19.41 o
  -4   4  11      221.77      211.60     19.51 o
  -3   4  11      130.23      149.79     27.55 o
  -2   4  11      775.33      774.51     34.80 o
  -1   4  11       11.56      -15.52     15.52 o
   0   4  11      468.40      466.52     28.63 o
   1   4  11       45.65       67.65     16.40 o
   2   4  11        6.68       31.50     16.29 o
   3   4  11      207.12      189.67     21.93 o
   4   4  11      432.85      424.52     32.60 o
   5   4  11      234.16      221.50     34.72 o
   6   4  11       12.80       33.14     24.79 o
   7   4  11       15.38        7.97     31.72 o
   8   4  11      171.43      158.05     45.54 o
  -8   5  11      428.82      457.87     40.30 o
  -7   5  11      458.29      490.04     51.54 o
  -6   5  11      391.48      320.93     26.74 o
  -5   5  11      801.64      790.15     43.19 o
  -4   5  11      698.97      711.82     27.58 o
  -3   5  11      671.91      705.91     30.49 o
  -2   5  11     3499.74     3354.60     70.55 o
  -1   5  11      610.59      583.72     30.82 o
   0   5  11       33.79       59.19     18.71 o
   1   5  11     3320.93     3201.66     70.56 o
   2   5  11     2280.18     2136.72     55.51 o
   3   5  11      540.60      498.35     31.26 o
   4   5  11     1503.13     1542.92     51.33 o
   5   5  11     1197.04     1169.07     47.76 o
   6   5  11        9.54       -0.42     23.57 o
   7   5  11      642.44      706.84     44.77 o
  -8   6  11       26.84      -18.96     25.27 o
  -7   6  11     1407.92     1428.45     48.28 o
  -6   6  11     1908.87     1840.22     51.70 o
  -5   6  11        2.87       -2.00     20.22 o
  -4   6  11     1981.56     2063.45     50.43 o
  -3   6  11     7304.59     6987.97    102.75 o
  -2   6  11      480.98      450.72     25.24 o
  -1   6  11     3931.27     3867.14     74.88 o
   0   6  11     8062.23     7603.18    118.71 o
   1   6  11     1656.62     1569.20     45.22 o
   2   6  11     4099.50     3906.51     75.38 o
   3   6  11     4047.43     3923.55     77.33 o
   4   6  11      151.51      178.53     24.13 o
   5   6  11      638.37      616.18     32.71 o
   6   6  11     1585.08     1577.74     50.55 o
   7   6  11      153.57      194.88     29.13 o
  -7   7  11      600.07      580.52     50.20 o
  -6   7  11      263.64      231.71     38.48 o
  -5   7  11     1166.78     1214.94     42.44 o
  -4   7  11     1253.00     1179.00     36.39 o
  -3   7  11      268.73      370.50     32.84 o
  -2   7  11     3936.58     3979.07     99.15 o
  -1   7  11      701.40      590.62     43.19 o
   0   7  11      553.97      551.18     41.36 o
   1   7  11     5804.96     5594.78    110.13 o
   2   7  11     1775.17     1750.51     66.24 o
   3   7  11      887.92      881.21     50.61 o
   4   7  11     2960.65     2778.22     73.64 o
   5   7  11     1574.72     1522.36     59.70 o
   6   7  11      101.82      110.49     32.11 o
   7   7  11      664.51      705.22     50.70 o
  -7   8  11      105.71      122.24     47.25 o
  -6   8  11       37.39       28.34     47.23 o
  -5   8  11        0.69        5.59     37.06 o
  -4   8  11      151.83      167.67     30.53 o
  -3   8  11      658.16      607.13     40.16 o
  -2   8  11        1.14       17.03     23.13 o
  -1   8  11      460.42      391.70     65.70 o
   0   8  11      328.84      260.59     35.81 o
   1   8  11       99.95       83.20     28.85 o
   2   8  11      130.56       92.46     30.12 o
   3   8  11      366.08      414.78     41.46 o
   4   8  11        0.31       21.42     24.49 o
   5   8  11      132.89       84.87     30.07 o
   6   8  11       66.16       48.29     31.37 o
  -6   9  11       23.04       26.85     60.16 o
  -5   9  11      401.66      382.61     45.87 o
  -4   9  11      230.71      176.68     31.89 o
  -3   9  11       35.33       75.96     26.76 o
  -2   9  11      294.76      325.23     34.93 o
  -1   9  11      670.13      521.67     45.63 o
   0   9  11       40.07      -13.66     26.63 o
   1   9  11      353.86      388.33     71.30 o
   2   9  11      196.88      216.10     35.88 o
   3   9  11        1.30       25.92     30.03 o
   4   9  11      301.37      383.10     46.07 o
   5   9  11      220.68      252.67     36.21 o
  -6  10  11      634.95      567.65     92.82 o
  -5  10  11       35.31        2.93     33.82 o
  -4  10  11      578.26      561.86     50.53 o
  -3  10  11     1947.96     1955.57     67.72 o
  -2  10  11      389.07      326.22     36.24 o
  -1  10  11      909.36      971.56     49.62 o
   0  10  11     2151.52     2239.32     83.09 o
   1  10  11      341.30      389.56     58.16 o
   2  10  11      407.86      406.48     60.65 o
   3  10  11     1430.46     1491.44     71.05 o
   4  10  11      180.11      291.41     45.01 o
   5  10  11      357.12      360.31     58.08 o
  -5  11  11      469.91      321.01     57.99 o
  -4  11  11      333.03      302.84     44.25 o
  -3  11  11       81.95       52.87     30.94 o
  -2  11  11     1236.75     1045.91     53.10 o
  -1  11  11      342.09      257.52     36.19 o
   0  11  11      113.43      164.18     50.63 o
   1  11  11      995.81      962.57     77.89 o
   2  11  11      349.26      353.15     63.04 o
   3  11  11      171.83      143.63     56.09 o
   4  11  11      772.38      770.37     99.67 o
  -3  12  11      266.92      292.81     44.33 o
  -2  12  11        1.35      -28.66     28.66 o
  -1  12  11       41.85       60.92     35.75 o
   0  12  11      141.03      117.34     51.38 o
   1  12  11       20.67       24.24     45.37 o
   2  12  11      124.71       75.02     53.13 o
  -9   0  12      782.77      786.46     67.59 o
  -8   0  12     1641.23     1784.94     73.70 o
  -7   0  12      187.64      244.09     35.48 o
  -6   0  12     1085.64     1020.78     52.63 o
  -5   0  12     8276.53     8481.32    157.77 o
  -4   0  12      388.89      394.24     42.63 o
  -3   0  12     6140.83     6081.64    121.80 o
  -2   0  12     8645.83     8729.10    198.66 o
  -1   0  12      593.95      543.01     30.09 o
   0   0  12     6494.39     6338.91    105.21 o
   1   0  12     8673.48     8737.96    261.77 o
   2   0  12     1521.86     1363.22     76.15 o
   3   0  12     3641.29     3586.40     91.53 o
   4   0  12     8685.58     8938.74    167.32 o
   5   0  12      875.52     1007.16     75.73 o
   6   0  12     1262.26     1159.97     75.62 o
   7   0  12     1839.96     1925.65    127.08 o
  -8   1  12      397.04      394.98     30.42 o
  -7   1  12     1526.67     1439.60     45.17 o
  -6   1  12     1665.87     1758.70     46.95 o
  -5   1  12      140.12      127.86     20.65 o
  -4   1  12     7431.50     7325.95     99.08 o
  -3   1  12     2635.39     2615.19     51.20 o
  -2   1  12       14.38       24.11     13.73 o
  -1   1  12     5901.44     6027.87     71.38 o
   0   1  12     8528.90     8490.30     98.35 o
   1   1  12       36.56       48.33     15.87 o
   2   1  12     2185.92     2207.22     48.27 o
   3   1  12     2748.46     2766.40     55.74 o
   4   1  12      144.26      144.74     21.94 o
   5   1  12     2366.24     2440.78     62.40 o
   6   1  12      323.05      478.46     74.08 o
   7   1  12       71.54       49.33     30.55 o
  -8   2  12       21.54       19.64     27.80 o
  -7   2  12       14.10       11.59     22.61 o
  -6   2  12       32.81       48.85     21.74 o
  -5   2  12      101.27      101.48     19.76 o
  -4   2  12        8.38       15.85     15.70 o
  -3   2  12       32.15        6.33     10.98 o
  -2   2  12       31.50       34.89     13.78 o
  -1   2  12      893.52      897.03     27.94 o
   0   2  12      962.77      986.95     29.25 o
   1   2  12      495.66      496.84     36.07 o
   2   2  12       75.16       73.40     17.60 o
   3   2  12       14.04       38.21     17.62 o
   4   2  12      186.40      249.67     30.91 o
   5   2  12       15.42       -1.13     20.91 o
   6   2  12        1.02      -25.20     25.20 o
   7   2  12        3.93       25.40     30.02 o
  -8   3  12       27.07       77.00     33.39 o
  -7   3  12     1228.30     1283.52     55.31 o
  -6   3  12      665.05      644.74     39.30 o
  -5   3  12      252.84      215.91     24.53 o
  -4   3  12     2804.24     2689.29     58.58 o
  -3   3  12     2554.88     2510.45     55.39 o
  -2   3  12      230.08      237.73     21.92 o
  -1   3  12     2691.98     2649.68     63.86 o
   0   3  12     3216.67     3184.82     71.48 o
   1   3  12       22.44       23.43     17.01 o
   2   3  12     3161.57     3173.73     63.84 o
   3   3  12     2357.13     2366.17     56.43 o
   4   3  12      152.57      172.15     28.18 o
   5   3  12     1594.61     1603.39    116.33 o
   6   3  12      423.61      559.81     67.03 o
   7   3  12       45.02       33.22     34.71 o
  -8   4  12     1188.38     1059.96     56.65 o
  -7   4  12      165.66      158.96     32.73 o
  -6   4  12     1389.32     1337.85     68.23 o
  -5   4  12     3164.43     3161.04     72.04 o
  -4   4  12      225.57      234.74     21.20 o
  -3   4  12     3577.28     3565.04     67.29 o
  -2   4  12     8892.17     8433.19    156.58 o
  -1   4  12      189.98      175.94     29.99 o
   0   4  12     7886.52     7703.14    161.26 o
   1   4  12    10618.91    10269.90    171.05 o
   2   4  12      559.70      550.17     32.69 o
   3   4  12     4263.07     4270.75     87.73 o
   4   4  12     6437.32     6367.25    115.90 o
   5   4  12     1547.84     1571.19     56.85 o
   6   4  12      923.82      997.96     52.94 o
   7   4  12     2121.83     2068.94     80.76 o
  -8   5  12       66.44       63.81     31.45 o
  -7   5  12     1291.81     1245.65     56.73 o
  -6   5  12      684.93      764.54     32.66 o
  -5   5  12      440.14      406.30     25.21 o
  -4   5  12     2900.43     2944.97     55.73 o
  -3   5  12     2435.59     2408.85     55.40 o
  -2   5  12      282.28      280.77     27.01 o
  -1   5  12     7156.07     7043.10    117.00 o
   0   5  12     3870.84     3634.05     76.64 o
   1   5  12      158.84      140.12     22.55 o
   2   5  12     3819.14     3657.41     82.33 o
   3   5  12     1477.52     1445.05     53.44 o
   4   5  12      124.36      104.71     25.56 o
   5   5  12     1277.25     1110.44     49.23 o
   6   5  12      827.40      791.62     45.51 o
   7   5  12       30.01       47.45     29.47 o
  -7   6  12       19.59       27.72     25.64 o
  -6   6  12       89.56       64.90     23.01 o
  -5   6  12       12.50       12.17     19.88 o
  -4   6  12       17.27       13.21     18.64 o
  -3   6  12       52.25       24.74     18.25 o
  -2   6  12       24.75       17.96     18.55 o
  -1   6  12       19.69       25.68     18.51 o
   0   6  12      504.44      504.76     40.37 o
   1   6  12      387.12      363.55     27.41 o
   2   6  12        0.55        6.02     21.15 o
   3   6  12      251.00      247.54     49.58 o
   4   6  12      473.42      415.54     31.23 o
   5   6  12        3.45      -21.36     21.36 o
   6   6  12        5.93      -22.32     22.32 o
  -7   7  12      533.14      532.64     43.91 o
  -6   7  12       46.01       50.44     23.85 o
  -5   7  12      543.66      574.67     30.66 o
  -4   7  12      613.33      627.12     29.77 o
  -3   7  12      895.31      920.95     63.04 o
  -2   7  12       82.81       77.72     30.27 o
  -1   7  12     1521.72     1522.17     64.90 o
   0   7  12     1145.46     1058.03     55.88 o
   1   7  12       25.61       19.70     22.38 o
   2   7  12     1622.41     1466.70     63.77 o
   3   7  12      721.42      809.35     51.92 o
   4   7  12       19.43       23.15     30.30 o
   5   7  12      187.71      212.17     33.90 o
   6   7  12      315.93      355.34     40.87 o
  -6   8  12      502.36      572.94     51.75 o
  -5   8  12      782.85      872.88    134.65 o
  -4   8  12      210.80      206.24     32.19 o
  -3   8  12     1113.81     1158.93     68.21 o
  -2   8  12     3037.69     2934.21     91.81 o
  -1   8  12       56.21       32.43     29.42 o
   0   8  12     1910.95     1998.04     76.52 o
   1   8  12     3729.72     3572.76    127.97 o
   2   8  12      250.52      191.83     35.56 o
   3   8  12     1373.68     1394.35     75.49 o
   4   8  12     1949.53     2002.93     79.52 o
   5   8  12      414.86      449.02     41.16 o
  -6   9  12      324.28      266.97     55.13 o
  -5   9  12      124.00      184.46     39.89 o
  -4   9  12     1254.11     1201.04     56.76 o
  -3   9  12     1552.64     1498.56     60.33 o
  -2   9  12      261.10      279.59     35.32 o
  -1   9  12     1657.67     1656.17     73.34 o
   0   9  12      665.87      639.88     79.26 o
   1   9  12       19.90       52.67     40.32 o
   2   9  12     1633.68     1512.12    206.23 o
   3   9  12      529.92      538.31     49.20 o
   4   9  12       83.02      105.60     37.57 o
   5   9  12      429.74      335.00     48.08 o
  -5  10  12       55.24       63.89     37.53 o
  -4  10  12       40.64       67.69     37.19 o
  -3  10  12       73.48       72.41     30.66 o
  -2  10  12      320.26      305.23     37.65 o
  -1  10  12       42.76       70.79     34.81 o
   0  10  12      114.47       92.92     48.08 o
   1  10  12      317.18      213.66     51.51 o
   2  10  12        7.33       -5.78     41.19 o
   3  10  12      370.11      352.61     45.72 o
   4  10  12      136.25       66.83     44.96 o
  -4  11  12      128.73      171.71     41.94 o
  -3  11  12        8.93      -25.71     28.63 o
  -2  11  12       24.79       15.84     29.55 o
  -1  11  12       81.19       85.67     47.10 o
   0  11  12       64.86      128.53     50.42 o
   1  11  12        6.86       -0.35     64.88 o
   2  11  12      109.57      178.32     55.98 o
   3  11  12      156.81      233.17     82.67 o
  -2  12  12      467.77      499.51     71.47 o
  -1  12  12       72.56       80.10     51.76 o
   0  12  12      451.20      424.73     70.13 o
   1  12  12      598.14      633.05    103.31 o
  -8   1  13      446.20      490.59     34.39 o
  -7   1  13       34.81       40.07     22.37 o
  -6   1  13     1229.11     1219.89     41.83 o
  -5   1  13      909.69     1019.77     37.46 o
  -4   1  13      427.48      411.62     26.38 o
  -3   1  13     3675.03     3599.07     63.85 o
  -2   1  13     1537.14     1486.29     36.60 o
  -1   1  13      201.38      211.65     19.01 o
   0   1  13     6267.51     6369.35     82.45 o
   1   1  13     5672.67     5646.76     83.93 o
   2   1  13      572.91      565.55     28.80 o
   3   1  13     5253.06     5397.18     93.54 o
   4   1  13     2841.29     2980.41     80.20 o
   5   1  13        0.22       14.43     25.51 o
   6   1  13      823.12      875.04     49.87 o
   7   1  13      594.87      602.77     46.88 o
  -8   2  13      926.83      932.58     57.93 o
  -7   2  13     2021.30     2083.04     60.51 o
  -6   2  13      329.31      359.81     31.00 o
  -5   2  13     2895.19     2846.71     69.56 o
  -4   2  13     9474.45     9532.05    122.11 o
  -3   2  13      567.17      630.28     31.69 o
  -2   2  13     2735.18     2794.73     50.79 o
  -1   2  13    10433.73    10355.65    119.65 o
   0   2  13     2346.35     2130.81     47.29 o
   1   2  13     3007.26     3158.66     76.93 o
   2   2  13     6542.52     6765.61     95.99 o
   3   2  13     1462.13     1340.88     41.71 o
   4   2  13     1954.65     2071.95     64.29 o
   5   2  13     3458.83     3629.52     78.20 o
   6   2  13      270.56      269.43     36.79 o
   7   2  13      652.39      636.53     57.34 o
  -8   3  13      547.39      687.25     51.73 o
  -7   3  13       92.38      100.76     29.85 o
  -6   3  13      881.87      918.37     47.69 o
  -5   3  13     1742.93     1754.15     58.21 o
  -4   3  13      166.74      159.26     26.10 o
  -3   3  13     4346.16     4357.62     78.86 o
  -2   3  13     3177.61     3063.74     77.49 o
  -1   3  13       43.13       74.88     22.76 o
   0   3  13     7519.48     7401.81    124.97 o
   1   3  13     3444.08     3493.41     78.69 o
   2   3  13      154.64      192.90     23.72 o
   3   3  13     3389.06     3395.31     70.34 o
   4   3  13     3840.81     3857.87     89.00 o
   5   3  13        8.10       18.96     26.91 o
   6   3  13      947.41      923.14     58.53 o
   7   3  13      603.00      648.25     56.81 o
  -8   4  13       60.66       22.47     32.61 o
  -7   4  13        8.45       27.80     29.87 o
  -6   4  13       10.71       11.66     23.48 o
  -5   4  13        1.54       -6.48     19.45 o
  -4   4  13      940.95      907.39     37.24 o
  -3   4  13      287.17      236.72     24.23 o
  -2   4  13       21.87       44.20     21.66 o
  -1   4  13      439.50      430.31     31.63 o
   0   4  13      306.38      288.65     30.54 o
   1   4  13      169.84      180.80     25.86 o
   2   4  13        7.84       11.62     16.74 o
   3   4  13        2.32       18.61     23.02 o
   4   4  13        4.26       22.44     24.59 o
   5   4  13       94.02       89.42     28.25 o
   6   4  13       18.29       33.18     29.42 o
  -7   5  13        8.23      -17.36     27.45 o
  -6   5  13      800.74      815.19     42.28 o
  -5   5  13      114.14      143.26     21.27 o
  -4   5  13       43.69       64.75     23.86 o
  -3   5  13      574.28      590.33     36.01 o
  -2   5  13     1630.94     1520.08     51.15 o
  -1   5  13      340.27      379.30     43.85 o
   0   5  13     1338.72     1364.27     48.68 o
   1   5  13     1595.73     1514.78     52.00 o
   2   5  13       26.35        8.78     21.74 o
   3   5  13     1702.65     1834.21     60.34 o
   4   5  13      737.66      874.07     44.16 o
   5   5  13        0.29       23.23     26.08 o
   6   5  13      457.99      430.88     39.01 o
  -7   6  13     1387.65     1328.93     57.37 o
  -6   6  13      112.64      108.82     28.53 o
  -5   6  13      982.86      986.01     52.29 o
  -4   6  13     2959.54     3135.67     84.63 o
  -3   6  13     1782.33     1743.73     54.96 o
  -2   6  13     2212.85     2197.05     59.61 o
  -1   6  13     5183.81     5060.39     95.97 o
   0   6  13      469.93      401.52     35.00 o
   1   6  13      620.21      598.16     34.29 o
   2   6  13     3066.59     2924.35     79.72 o
   3   6  13      398.43      401.90     36.62 o
   4   6  13      752.71      810.84     41.12 o
   5   6  13     1399.04     1377.06     53.64 o
   6   6  13      236.73      337.95     33.31 o
  -6   7  13     1148.28     1221.73     51.19 o
  -5   7  13      587.58      590.91     33.18 o
  -4   7  13      238.90      264.08     25.59 o
  -3   7  13     2002.89     1914.96     54.98 o
  -2   7  13     1411.62     1353.06     43.95 o
  -1   7  13      616.35      657.35     32.44 o
   0   7  13     3025.86     2923.76     91.08 o
   1   7  13     1450.33     1393.80    111.04 o
   2   7  13       98.36      118.79     32.14 o
   3   7  13     2716.95     2728.83     90.19 o
   4   7  13     1011.08      958.14     39.35 o
   5   7  13        1.33      -21.71     26.92 o
  -6   8  13       39.42       73.00     44.44 o
  -5   8  13      116.39      138.65     37.92 o
  -4   8  13      204.31      180.98     33.85 o
  -3   8  13       94.04      136.78     31.92 o
  -2   8  13      130.08      113.79     35.07 o
  -1   8  13      228.37      160.05     37.43 o
   0   8  13       19.32       16.93     31.31 o
   1   8  13      122.25       67.48     44.48 o
   2   8  13      260.77      221.37     50.69 o
   3   8  13       33.53       51.68     33.13 o
   4   8  13      214.92      143.01     39.64 o
   5   8  13       87.79      104.47     40.17 o
  -5   9  13      113.81       41.61     37.00 o
  -4   9  13       87.22      106.10     32.65 o
  -3   9  13      305.88      378.35     39.14 o
  -2   9  13      172.27      139.41     37.97 o
  -1   9  13        7.00       23.90     31.41 o
   0   9  13      412.49      456.66     47.90 o
   1   9  13      265.87      288.36     56.27 o
   2   9  13        1.85       35.72     44.21 o
   3   9  13       47.42       38.76     67.68 o
   4   9  13       77.48      130.15     41.76 o
  -4  10  13     1020.03     1007.14     64.72 o
  -3  10  13       73.73       59.50     32.84 o
  -2  10  13      826.51      817.88     60.09 o
  -1  10  13     1303.05     1373.69     96.72 o
   0  10  13      357.91      486.13    125.17 o
   1  10  13      339.23      338.17     60.35 o
   2  10  13      964.52     1095.27     88.32 o
   3  10  13      129.98       90.65     68.61 o
  -2  11  13      271.32      242.99     45.87 o
  -1  11  13      113.25      132.57     55.62 o
   0  11  13      745.72      812.77     79.03 o
   1  11  13      649.98      612.67    100.97 o
  -7   0  14     1511.84     1425.76     67.37 o
  -6   0  14     2162.35     2243.24     80.59 o
  -5   0  14      428.20      485.88     43.64 o
  -4   0  14     3435.69     3400.35     98.98 o
  -3   0  14     7859.38     7917.59    153.13 o
  -2   0  14      348.93      370.18     35.50 o
  -1   0  14     3330.98     3354.48     88.65 o
   0   0  14    15948.99    15835.82    218.41 o
   1   0  14     2459.04     2280.35     88.50 o
   2   0  14     3449.83     3747.10     98.20 o
   3   0  14     7247.09     7323.04    158.07 o
   4   0  14     2349.70     2376.14     83.44 o
   5   0  14      673.25      761.40     67.59 o
   6   0  14     1827.78     1909.81    100.86 o
  -7   1  14      312.51      377.40     31.22 o
  -6   1  14      129.72      101.92     23.64 o
  -5   1  14     2191.96     2174.47     53.97 o
  -4   1  14     3284.11     3306.84     64.47 o
  -3   1  14      131.64      135.38     20.52 o
  -2   1  14     3318.94     3477.54     63.87 o
  -1   1  14     4016.15     3863.45     87.32 o
   0   1  14        2.47       14.65     20.66 o
   1   1  14     4953.13     5101.22     84.85 o
   2   1  14     2159.68     2145.54     56.90 o
   3   1  14       30.93       50.03     20.78 o
   4   1  14     1612.32     1570.90     52.88 o
   5   1  14     1162.29     1193.35     55.21 o
   6   1  14       59.26       55.54     32.82 o
  -7   2  14        4.68       41.80     29.06 o
  -6   2  14       35.34       15.08     24.53 o
  -5   2  14       53.60        8.39     22.26 o
  -4   2  14       70.67       62.79     22.10 o
  -3   2  14       94.54      110.64     20.43 o
  -2   2  14      199.75      215.79     20.42 o
  -1   2  14      104.19      134.74     20.23 o
   0   2  14      157.86      160.64     21.56 o
   1   2  14        0.28      -20.25     20.25 o
   2   2  14       88.23      110.50     21.42 o
   3   2  14       50.33       43.33     20.45 o
   4   2  14      103.06      104.70     26.85 o
   5   2  14        9.57      -16.30     24.35 o
   6   2  14       40.73        4.33     54.53 o
  -7   3  14      470.35      446.23     40.26 o
  -6   3  14       32.77       14.37     25.99 o
  -5   3  14     1530.16     1558.80    115.40 o
  -4   3  14      988.48     1024.40     52.96 o
  -3   3  14      145.79      139.46     23.16 o
  -2   3  14     2262.10     2349.85     65.90 o
  -1   3  14     3310.83     3188.93     92.42 o
   0   3  14        1.19       -6.54     20.87 o
   1   3  14     1347.40     1309.66     52.71 o
   2   3  14     1644.57     1683.55     73.10 o
   3   3  14       32.71       19.00     24.29 o
   4   3  14      801.12      895.68     46.87 o
   5   3  14      420.30      550.89     43.42 o
   6   3  14        1.85       21.04     34.41 o
  -7   4  14      455.10      451.11     44.28 o
  -6   4  14     1725.73     1818.56     62.24 o
  -5   4  14      221.84      249.51     30.61 o
  -4   4  14     1564.85     1629.99     91.02 o
  -3   4  14     4498.44     4787.17    117.07 o
  -2   4  14      372.12      414.16     33.69 o
  -1   4  14     3303.68     3596.81    103.59 o
   0   4  14     6370.90     6527.53    134.57 o
   1   4  14     1110.68     1082.24     60.10 o
   2   4  14     1594.41     1705.31     62.16 o
   3   4  14     5432.57     5612.06    143.58 o
   4   4  14     1178.05     1121.00     74.88 o
   5   4  14      444.97      367.50     38.20 o
   6   4  14     1366.55     1449.14     70.73 o
  -7   5  14      537.77      547.45     48.92 o
  -6   5  14       41.27       53.15     27.50 o
  -5   5  14     1629.59     1706.05     57.42 o
  -4   5  14     2156.57     2158.07     65.54 o
  -3   5  14       20.44       30.20     23.49 o
  -2   5  14     2319.77     2198.46     64.40 o
  -1   5  14     1721.89     1696.23     56.69 o
   0   5  14       55.43       62.90     24.08 o
   1   5  14     2208.61     2242.71     75.12 o
   2   5  14     1271.13     1265.20     69.31 o
   3   5  14      100.63      137.45     33.13 o
   4   5  14     1703.70     1507.98     59.96 o
   5   5  14      728.56      742.50     53.91 o
  -6   6  14      197.34      246.41     39.23 o
  -5   6  14      132.62      165.08     35.96 o
  -4   6  14       58.10       93.88     27.13 o
  -3   6  14      194.85      167.57     32.73 o
  -2   6  14       18.43        6.67     22.42 o
  -1   6  14      233.48      250.72     33.09 o
   0   6  14      452.88      372.75     32.00 o
   1   6  14        4.98       24.55     22.09 o
   2   6  14      207.48      215.88     32.96 o
   3   6  14      246.29      192.72     33.18 o
   4   6  14       38.56       30.33     29.08 o
   5   6  14      123.96      116.26     29.88 o
  -6   7  14        3.86        7.75     27.73 o
  -5   7  14      189.27      281.06     28.66 o
  -4   7  14      153.55      141.13     27.17 o
  -3   7  14        0.94        6.94     21.18 o
  -2   7  14      954.87      934.85     40.37 o
  -1   7  14      574.83      632.84     40.28 o
   0   7  14        9.68      -20.17     20.17 o
   1   7  14      272.32      292.85     52.22 o
   2   7  14      625.60      618.10     37.51 o
   3   7  14        1.23      -16.84     22.86 o
   4   7  14      128.00      142.82     27.62 o
  -5   8  14       80.90       46.62     33.23 o
  -4   8  14      449.08      518.34     44.85 o
  -3   8  14     1446.27     1396.19     70.48 o
  -2   8  14      405.39      411.35     68.19 o
  -1   8  14     1176.39     1283.14     67.55 o
   0   8  14     1811.23     1872.68     78.02 o
   1   8  14      426.58      342.24     56.99 o
   2   8  14      487.99      507.17     65.91 o
   3   8  14     2139.00     2339.29    137.60 o
   4   8  14      526.28      690.32     67.19 o
  -4   9  14      382.39      354.86     61.71 o
  -3   9  14        6.02      -15.63     34.72 o
  -2   9  14      746.21      777.99     60.83 o
  -1   9  14      897.79      834.05     60.48 o
   0   9  14        1.29       18.96     44.85 o
   1   9  14      551.75      467.17     65.12 o
   2   9  14      587.15      525.77     76.29 o
   3   9  14       37.10       12.23     64.62 o
  -3  10  14      102.27      100.37     42.44 o
  -2  10  14       15.61       -2.90     36.06 o
  -1  10  14      276.24      298.23     46.69 o
   0  10  14      115.31      105.66     52.38 o
   1  10  14       12.17      -57.94     57.94 o
  -7   1  15      525.59      551.82     36.77 o
  -6   1  15      354.09      390.82     31.70 o
  -5   1  15        2.04        9.14     21.99 o
  -4   1  15     1357.18     1367.13     43.89 o
  -3   1  15     1716.86     1647.26     47.07 o
  -2   1  15       72.83      103.11     21.05 o
  -1   1  15     2923.95     2900.81     76.95 o
   0   1  15     2932.75     2870.31     59.32 o
   1   1  15        1.92      -12.87     19.90 o
   2   1  15     2305.39     2384.54     57.01 o
   3   1  15     1934.07     1985.61     54.51 o
   4   1  15       48.90      -11.37     24.76 o
   5   1  15      587.23      665.50     47.49 o
  -7   2  15      181.83      177.73     43.55 o
  -6   2  15      780.81      794.67     48.01 o
  -5   2  15     2765.19     2934.42     71.36 o
  -4   2  15     1104.67     1211.97     46.47 o
  -3   2  15     1514.41     1607.78     51.46 o
  -2   2  15     4977.03     5072.95     91.39 o
  -1   2  15     1161.33     1212.45     40.49 o
   0   2  15     1086.04     1152.36     57.02 o
   1   2  15     4982.77     5036.21     92.19 o
   2   2  15      454.05      439.33     30.14 o
   3   2  15     1341.64     1465.23     47.56 o
   4   2  15     2993.96     3036.26     96.63 o
   5   2  15      439.50      559.62     52.77 o
  -6   3  15      425.95      456.63     41.22 o
  -5   3  15       19.40       27.15     26.67 o
  -4   3  15     2334.34     2357.98     83.46 o
  -3   3  15     1670.35     1670.60     60.64 o
  -2   3  15      481.15      571.66     39.40 o
  -1   3  15     3460.78     3563.51     87.92 o
   0   3  15     3689.19     3382.55     82.84 o
   1   3  15       35.59       56.71     27.06 o
   2   3  15     2759.03     2844.07     77.69 o
   3   3  15     1728.26     1690.51     82.73 o
   4   3  15       36.51       14.52     27.59 o
   5   3  15      924.77      892.58     53.80 o
  -6   4  15        1.67      -19.39     26.75 o
  -5   4  15       12.60       21.47     25.95 o
  -4   4  15       47.10       34.76     25.36 o
  -3   4  15      315.47      333.33     54.01 o
  -2   4  15       27.22       29.57     25.00 o
  -1   4  15        0.55       17.72     23.89 o
   0   4  15        9.30       47.53     24.98 o
   1   4  15      227.87      214.14     31.31 o
   2   4  15       11.88       29.44     25.89 o
   3   4  15      114.65       65.81     43.48 o
   4   4  15      107.81       86.02     30.07 o
   5   4  15       12.04       -9.45     28.86 o
  -6   5  15      629.39      646.30     45.75 o
  -5   5  15       14.99       41.89     32.87 o
  -4   5  15      885.21      908.93     54.99 o
  -3   5  15      933.17      855.41     48.62 o
  -2   5  15       62.95       -0.89     24.83 o
  -1   5  15     1536.21     1687.61     59.22 o
   0   5  15      816.60      850.70     45.29 o
   1   5  15        0.44       38.02     25.21 o
   2   5  15      507.73      489.62     43.93 o
   3   5  15      968.33     1027.68     57.19 o
   4   5  15       18.15       31.15     32.71 o
   5   5  15      172.58      205.72     36.08 o
  -5   6  15     2291.69     2451.03     89.10 o
  -4   6  15      375.14      410.60     37.06 o
  -3   6  15      393.04      380.04     35.47 o
  -2   6  15     2989.23     3011.80     76.79 o
  -1   6  15      966.26      879.92     43.85 o
   0   6  15      515.36      627.64     39.11 o
   1   6  15     1929.74     1901.16     61.49 o
   2   6  15      802.03      742.83     48.19 o
   3   6  15      421.55      384.86     40.76 o
   4   6  15     1469.90     1643.30    164.00 o
  -5   7  15      136.28      122.43     32.12 o
  -4   7  15      775.47      788.76     41.93 o
  -3   7  15      723.64      801.61     59.41 o
  -2   7  15        3.81      -21.69     21.69 o
  -1   7  15     2163.16     2296.29     63.07 o
   0   7  15     1585.84     1522.25     81.60 o
   1   7  15        4.00       -4.87     22.49 o
   2   7  15     1111.35     1142.63     50.46 o
   3   7  15     1508.23     1562.30     56.77 o
  -4   8  15        3.08      -24.67     39.95 o
  -3   8  15       16.03       32.11     38.41 o
  -2   8  15      130.39       98.38     38.83 o
  -1   8  15       28.29        2.80     34.07 o
   0   8  15      108.55      101.41     37.95 o
   1   8  15       43.38       94.06     48.24 o
   2   8  15        1.90      -18.11     44.02 o
  -2   9  15        0.20      -21.17     37.30 o
  -1   9  15      130.51      152.20     43.87 o
   0   9  15      175.09      184.53     58.38 o
   1   9  15        7.51      103.57     69.57 o
  -6   0  16       78.95      118.76     37.91 o
  -5   0  16      548.23      570.59     50.56 o
  -4   0  16     3294.17     3402.62     98.25 o
  -3   0  16      704.78      691.48     49.19 o
  -2   0  16     2140.62     2270.70     97.63 o
  -1   0  16     4116.77     4051.11    109.20 o
   0   0  16     1791.87     1632.94     83.87 o
   1   0  16     1118.02     1200.89     75.53 o
   2   0  16     4889.77     5106.75    132.30 o
   3   0  16      972.21      982.55     59.92 o
   4   0  16       57.95       89.81     46.82 o
   5   0  16     1387.52     1509.96     93.53 o
  -6   1  16      532.93      523.74     35.62 o
  -5   1  16      716.04      697.06     37.71 o
  -4   1  16      101.87      104.31     24.31 o
  -3   1  16     1648.60     1682.74     48.68 o
  -2   1  16     1321.96     1285.30     43.15 o
  -1   1  16        1.04        9.58     22.25 o
   0   1  16     1135.20     1204.05     61.26 o
   1   1  16     1630.61     1609.90     53.86 o
   2   1  16       81.54      120.85     25.29 o
   3   1  16     1508.69     1585.96     50.93 o
   4   1  16     1088.32     1093.01     49.16 o
   5   1  16        3.63       10.48     31.46 o
  -6   2  16        3.53       13.51     30.66 o
  -5   2  16       16.24        5.12     27.88 o
  -4   2  16        8.33       24.13     28.46 o
  -3   2  16       40.66       43.60     26.91 o
  -2   2  16       35.02       -7.72     24.64 o
  -1   2  16        1.50      -28.79     28.79 o
   0   2  16       10.78      -13.13     26.67 o
   1   2  16       11.30        1.75     25.81 o
   2   2  16       98.65      112.44     31.57 o
   3   2  16        9.95       -1.67     28.75 o
   4   2  16       24.84       75.08     39.78 o
  -6   3  16      518.35      501.24     68.48 o
  -5   3  16      845.88      905.43     50.51 o
  -4   3  16        3.64      -11.02     27.93 o
  -3   3  16      845.67      749.80     44.60 o
  -2   3  16     1448.67     1461.95     68.11 o
  -1   3  16       21.77       39.14     26.40 o
   0   3  16     1235.43     1237.55     54.75 o
   1   3  16     1016.52      992.16     50.03 o
   2   3  16       64.37       70.20     30.98 o
   3   3  16      685.37      763.18     54.86 o
   4   3  16      806.58      933.80     52.18 o
  -5   4  16      695.04      599.12     43.37 o
  -4   4  16     2504.10     2722.05     91.60 o
  -3   4  16      630.98      644.54     53.35 o
  -2   4  16      945.73     1088.75     81.18 o
  -1   4  16     4889.19     5145.39    189.73 o
   0   4  16     1400.17     1351.13     69.48 o
   1   4  16      556.06      596.79     41.91 o
   2   4  16     3441.96     3414.59    100.54 o
   3   4  16     1714.31     1746.04     74.93 o
   4   4  16      122.98      166.86     41.34 o
  -5   5  16      819.87      797.06     64.70 o
  -4   5  16        9.16       -8.49     32.13 o
  -3   5  16     1128.79     1202.24     59.88 o
  -2   5  16     1384.17     1457.29     58.42 o
  -1   5  16       10.40       -4.47     25.73 o
   0   5  16     1122.65     1152.31     52.17 o
   1   5  16     1062.59      920.47     48.47 o
   2   5  16       28.23       11.12     35.67 o
   3   5  16      980.03      978.26     59.13 o
  -4   6  16      119.46       85.98     35.65 o
  -3   6  16       41.88       59.53     31.95 o
  -2   6  16       34.05       21.56     26.21 o
  -1   6  16       94.57      118.97     29.79 o
   0   6  16       90.24       70.57     27.45 o
   1   6  16       30.26        0.23     29.32 o
   2   6  16      102.89      101.16     33.45 o
   3   6  16        0.80       13.33     32.59 o
  -3   7  16      254.40      267.58     42.36 o
  -2   7  16      351.79      361.20     33.77 o
  -1   7  16        1.08        7.00     23.94 o
   0   7  16      382.94      457.99     42.56 o
   1   7  16      341.40      355.72     35.84 o
   2   7  16       68.23       48.57     28.94 o
  -2   8  16      209.18      180.01     44.09 o
  -1   8  16     1797.09     1793.68    143.99 o
   0   8  16      454.05      493.22     87.18 o
  -5   1  17      725.30      724.84     39.89 o
  -4   1  17     1050.53      968.05     41.92 o
  -3   1  17        7.73        0.30     22.27 o
  -2   1  17     1414.28     1423.63     47.04 o
  -1   1  17     2107.99     2145.47     62.07 o
   0   1  17       85.55       44.55     29.69 o
   1   1  17     1465.68     1520.65     69.15 o
   2   1  17     1512.94     1472.87     55.08 o
   3   1  17      113.96      128.92     28.88 o
  -5   2  17      530.81      530.94     49.83 o
  -4   2  17      195.12      187.59     36.22 o
  -3   2  17     2639.15     2872.52     96.12 o
  -2   2  17      900.08      713.19     55.36 o
  -1   2  17      521.59      599.78    107.31 o
   0   2  17     2600.02     2826.67     95.68 o
   1   2  17     1153.39     1168.34     56.47 o
   2   2  17      540.47      650.47     47.24 o
   3   2  17     2391.08     2641.54     94.68 o
  -5   3  17      550.98      536.25     80.58 o
  -4   3  17     1232.79     1260.83     57.70 o
  -3   3  17       45.48       58.03     36.59 o
  -2   3  17     1630.79     1597.94     74.49 o
  -1   3  17     1397.03     1424.85     71.61 o
   0   3  17      169.04      140.02     32.85 o
   1   3  17      813.61      934.60     52.18 o
   2   3  17     1917.84     1849.94     69.11 o
   3   3  17       84.59       51.87     45.25 o
  -4   4  17       72.50       45.77     37.67 o
  -3   4  17       68.97       41.64     35.44 o
  -2   4  17        2.53       23.45     32.93 o
  -1   4  17        7.48       15.59     29.15 o
   0   4  17       24.60       18.84     28.33 o
   1   4  17       31.55       43.58     29.73 o
   2   4  17       97.02       80.97     36.39 o
   3   4  17       61.09       75.31     38.36 o
  -3   5  17       15.00      -29.54     41.03 o
  -2   5  17      369.06      390.88     40.46 o
  -1   5  17      952.88     1042.86     52.90 o
   0   5  17       56.64       44.21     30.59 o
   1   5  17      300.39      364.98     39.26 o
   2   5  17      678.88      668.44     53.20 o
  -2   6  17      574.17      626.53     44.05 o
  -1   6  17      159.41       79.99     30.67 o
   0   6  17     1861.19     1876.66     66.28 o
   1   6  17      460.74      410.40     56.90 o
  -4   0  18      897.75      851.83     75.25 o
  -3   0  18      174.03      187.42     41.59 o
  -2   0  18     3797.12     4084.00    113.67 o
  -1   0  18     1734.38     1674.22     94.85 o
   0   0  18       87.88      115.62     46.67 o
   1   0  18     2127.76     2206.25    178.86 o
   2   0  18     1626.16     1614.25     93.79 o
  -3   1  18     1423.69     1417.56     49.78 o
  -2   1  18       37.19       34.49     31.77 o
  -1   1  18      940.07     1027.58     47.85 o
   0   1  18     1066.83     1046.94     69.09 o
   1   1  18       63.91       54.03     32.65 o
   2   1  18     1022.17     1005.77     56.22 o
  -3   2  18        7.04        4.06     36.31 o
  -2   2  18       75.33       61.88     45.20 o
  -1   2  18        0.88      -17.36     35.31 o
   0   2  18        2.91       56.00     38.84 o
   1   2  18       33.67       18.05     36.95 o
   2   2  18        2.04        7.43     32.34 o
  -3   3  18      597.10      631.49     79.80 o
  -2   3  18       39.36       35.04     36.64 o
  -1   3  18      487.07      496.50     53.26 o
   0   3  18      944.99      991.76     64.05 o
   1   3  18       10.59      -10.45     30.54 o
  -2   4  18     1906.45     1934.28     97.55 o
  -1   4  18     1032.83      992.10     74.60 o
   0   4  18      186.61      141.56     47.29 o
 
